# Supplementary material for: ALA6, a P4-type ATPase, Is Involved in Heat Stress Responses in Arabidopsis thaliana
Source: Front Plant Sci. 2017 Oct 4;8:1732. doi: 10.3389/fpls.2017.01732 (PMC5632816; doi:10.3389/fpls.2017.01732)
Supplement: Supplementary file 2 [file Table_2.xls]

GO_accession	Description	Term_type	Over_represented_pValue	Corrected_pValue	DEG_item	DEG_list	Bg_item	Bg_list	Up	Up_Gene_names	Down	Down_Gene_names
GO:0009719	response to endogenous stimulus	biological_process	4.28E-47	3.20E-43	124	415	1938	28205	14	AT5G62920,AT5G45820,AT1G19050,AT1G06160,AT1G17345,AT3G53250,AT1G72430,AT1G53940,AT3G26040,AT4G08950,AT5G54190,AT5G44420,AT2G26020,AT5G67300	110	AT5G18010,AT1G18330,AT1G73500,AT2G21210,AT2G32030,AT1G07135,AT1G68520,AT1G28370,AT3G61890,AT4G29780,AT2G15080,AT1G61340,AT5G59820,AT3G03850,AT4G11360,AT5G18050,AT1G68840,AT1G76650,AT2G29450,AT5G47370,AT5G51190,AT2G26150,AT3G03820,AT1G76600,AT3G55980,AT2G46400,AT3G03840,AT3G56400,AT3G46600,AT3G61190,AT3G28340,AT2G26530,AT4G14560,AT3G51450,AT1G80840,AT2G17040,AT2G24850,AT5G62020,AT1G71030,AT2G40000…
GO:0042221	response to chemical	biological_process	7.86E-45	2.93E-41	167	415	3778	28205	23	AT3G26040,AT1G64820,AT1G53940,AT4G08950,AT5G54190,AT2G26020,AT5G44420,AT1G29920,AT5G45820,AT2G38340,AT1G17345,AT4G24275,AT1G72430,AT1G53680,AT4G38400,AT4G37220,AT2G23130,AT5G67300,AT5G62920,AT1G19050,AT1G06160,AT3G53250,AT5G24030	144	AT1G66080,AT5G61600,AT3G02550,AT3G59940,AT1G61120,AT1G74310,AT4G17490,AT5G15120,AT5G51440,AT4G27280,AT5G64870,AT4G11280,AT4G12400,AT4G37610,AT5G27420,AT1G25400,AT3G21150,AT5G07700,AT2G37770,AT5G56550,AT2G38470,AT4G24570,AT1G24140,AT5G64510,AT4G25420,AT3G56710,AT3G44260,AT5G52900,AT5G44190,AT1G32920,AT5G26920,AT3G14440,AT1G29450,AT3G02840,AT3G09440,AT1G73500,AT2G21210,AT2G32030,AT1G68520,AT1G28370…
GO:0010033	response to organic substance	biological_process	3.44E-44	8.56E-41	144	415	2860	28205	19	AT1G17345,AT5G45820,AT1G29920,AT2G26020,AT5G44420,AT5G54190,AT4G08950,AT3G26040,AT1G53940,AT3G53250,AT1G19050,AT1G06160,AT5G62920,AT5G67300,AT4G37220,AT2G23130,AT4G38400,AT1G53680,AT1G72430	125	AT2G17880,AT1G29460,AT2G26400,AT5G18080,AT5G18060,AT4G27410,AT1G29500,AT3G23250,AT5G18030,AT1G23710,AT2G23270,AT5G17300,AT5G62020,AT1G71030,AT5G64810,AT3G16720,AT4G14560,AT5G02490,AT1G80840,AT2G26530,AT3G03840,AT3G56400,AT3G55980,AT2G46400,AT2G29450,AT2G26150,AT3G03820,AT5G51190,AT2G15080,AT3G28740,AT1G61340,AT2G32030,AT1G68520,AT2G21210,AT1G73500,AT1G28370,AT5G18010,AT1G18330,AT5G44190,AT5G26920…
GO:1901700	response to oxygen-containing compound	biological_process	4.52E-42	8.43E-39	129	415	2366	28205	12	AT5G45820,AT2G38340,AT4G24275,AT4G08950,AT1G53940,AT1G29920,AT5G44420,AT1G19050,AT1G06160,AT5G24030,AT5G67300,AT4G37220	117	AT2G46400,AT3G55980,AT3G03840,AT3G56400,AT2G29450,AT2G26150,AT5G51190,AT2G15080,AT1G61340,AT5G52640,AT2G32030,AT1G68520,AT1G73500,AT2G21210,AT1G28370,AT2G26400,AT4G27410,AT2G17880,AT3G23250,AT1G23710,AT1G71030,AT5G62020,AT5G64810,AT3G16720,AT5G17300,AT4G25490,AT1G22190,AT2G26530,AT5G02490,AT4G14560,AT1G80840,AT2G37770,AT5G07700,AT3G21150,AT1G25400,AT4G12400,AT4G37610,AT5G27420,AT4G11280,AT4G17490…
GO:0010200	response to chitin	biological_process	6.35E-42	9.47E-39	61	415	421	28205	2	AT5G67300,AT1G19050	59	AT3G16720,AT5G62020,AT2G40000,AT5G45340,AT2G17040,AT1G78410,AT2G26530,AT1G24140,AT4G24570,AT2G38470,AT1G80840,AT2G44840,AT2G40140,AT3G02840,AT1G19380,AT4G23810,AT5G26920,AT1G32920,AT5G04340,AT1G23710,AT4G01250,AT1G73540,AT3G23250,AT3G44260,AT1G27730,AT5G47230,AT5G45630,AT3G10930,AT4G11280,AT3G46090,AT5G59820,AT1G61340,AT4G29780,AT1G66090,AT4G27280,AT5G64870,AT5G66650,AT4G17490,AT5G61600,AT1G28370…
GO:0010243	response to organonitrogen compound	biological_process	3.16E-41	3.93E-38	61	415	436	28205	2	AT5G67300,AT1G19050	59	AT4G23810,AT1G32920,AT5G26920,AT1G19380,AT3G02840,AT1G27730,AT5G47230,AT5G45630,AT3G10930,AT4G01250,AT1G73540,AT1G23710,AT5G04340,AT3G44260,AT3G23250,AT1G78410,AT3G16720,AT5G45340,AT2G17040,AT5G62020,AT2G40000,AT1G80840,AT2G44840,AT2G40140,AT1G24140,AT2G26530,AT2G38470,AT4G24570,AT3G56400,AT3G46600,AT3G61190,AT1G25400,AT3G21150,AT3G55980,AT2G46400,AT1G76600,AT5G27420,AT4G37610,AT5G51190,AT2G26150…
GO:0050896	response to stimulus	biological_process	6.61E-38	7.05E-35	206	415	6452	28205	37	AT5G54190,AT5G44420,AT2G26020,AT1G29920,AT3G53160,AT1G53940,AT1G64820,AT3G26040,AT2G34390,AT4G08950,AT2G26010,AT5G65080,AT1G17240,AT3G45060,AT2G23290,AT5G49070,AT4G24275,AT1G61100,AT2G38340,AT5G45820,AT1G17345,AT5G44430,AT5G40100,AT2G23130,AT4G37220,AT5G67300,AT5G59070,AT1G72430,AT1G53680,AT4G38400,AT3G53250,AT2G05100,AT5G24030,AT5G62920,AT1G06160,AT1G19050,AT4G21480	169	AT1G24140,AT5G64510,AT2G38470,AT4G24570,AT4G25420,AT2G22880,AT4G10265,AT5G52900,AT3G44260,AT3G56710,AT3G02840,AT3G09440,AT1G29450,AT3G14440,AT5G26920,AT1G32920,AT5G44190,AT3G59940,AT1G61120,AT1G74310,AT5G61600,AT3G02550,AT1G66080,AT1G72920,AT4G11280,AT5G64870,AT5G15120,AT5G51440,AT4G27280,AT4G17490,AT5G27420,AT4G37610,AT4G12400,AT5G07700,AT2G37770,AT5G56550,AT1G25400,AT3G21150,AT2G19810,AT1G22190…
GO:0009725	response to hormone	biological_process	1.96E-32	1.83E-29	98	415	1722	28205	14	AT5G67300,AT5G54190,AT2G26020,AT5G44420,AT4G08950,AT1G72430,AT3G26040,AT1G53940,AT3G53250,AT1G17345,AT5G62920,AT5G45820,AT1G19050,AT1G06160	84	AT3G44260,AT5G54490,AT5G18020,AT5G06870,AT5G52900,AT4G36540,AT1G32920,AT5G26920,AT5G44190,AT3G14440,AT1G29450,AT3G26200,AT2G44840,AT1G29420,AT2G38470,AT3G09940,AT1G78410,AT4G25420,AT4G37610,AT5G27420,AT3G48360,AT1G80440,AT1G25400,AT3G03830,AT1G13260,AT5G07700,AT2G38750,AT1G61120,AT3G59940,AT4G17490,AT5G64870,AT1G66090,AT4G11280,AT2G30020,AT5G47230,AT1G27730,AT3G23250,AT5G37260,AT1G29500,AT1G25560…
GO:1901698	response to nitrogen compound	biological_process	2.62E-30	2.18E-27	64	415	791	28205	3	AT1G19050,AT5G24030,AT5G67300	61	AT1G28370,AT1G73500,AT2G21210,AT1G07135,AT2G32030,AT1G61340,AT5G59820,AT4G29780,AT5G51190,AT2G26150,AT1G68840,AT1G76650,AT4G11360,AT3G61190,AT3G56400,AT3G46600,AT3G55980,AT2G46400,AT1G76600,AT1G80840,AT2G26530,AT3G16720,AT2G17040,AT2G40000,AT5G62020,AT1G27730,AT5G47230,AT3G10930,AT1G23710,AT4G01250,AT1G73540,AT3G23250,AT4G23810,AT1G19380,AT3G49940,AT5G61600,AT5G66650,AT5G64870,AT4G27280,AT4G17490…
GO:0006950	response to stress	biological_process	1.04E-27	7.74E-25	139	415	3915	28205	15	AT5G44430,AT5G40100,AT2G38340,AT5G49070,AT4G24275,AT1G61100,AT5G65080,AT2G34390,AT2G26010,AT1G53940,AT2G26020,AT5G44420,AT1G06160,AT5G59070,AT5G67300	124	AT2G26150,AT5G51190,AT2G29450,AT5G58780,AT3G56400,AT1G69490,AT3G55980,AT2G46400,AT1G28370,AT2G32030,AT1G68520,AT1G73500,AT1G18330,AT5G52640,AT3G20340,AT3G28740,AT1G61340,AT2G15080,AT4G25470,AT1G23710,AT3G23250,AT1G52030,AT4G27410,AT2G26400,AT1G76590,AT1G80840,AT5G02490,AT2G26530,AT1G22190,AT2G19810,AT4G25490,AT5G17300,AT2G23270,AT5G64810,AT3G16720,AT5G62020,AT1G71030,AT5G27420,AT4G37610,AT4G12400…
GO:0009611	response to wounding	biological_process	4.99E-26	3.38E-23	41	415	335	28205	2	AT1G06160,AT5G44420	39	AT5G07700,AT3G55980,AT4G10270,AT3G61190,AT1G76650,AT3G48360,AT5G51190,AT5G27420,AT4G29780,AT2G30020,AT4G11280,AT5G59820,AT1G61340,AT4G27280,AT5G61600,AT1G61120,AT1G07135,AT1G73500,AT1G72920,AT1G74930,AT4G27410,AT1G19380,AT1G32920,AT1G52030,AT3G23250,AT3G44260,AT1G23710,AT3G10930,AT1G27730,AT2G24850,AT4G10265,AT3G16720,AT3G09940,AT1G78410,AT3G15500,AT4G24570,AT2G26530,AT1G80840,AT3G51450
GO:0009723	response to ethylene	biological_process	5.87E-23	3.65E-20	39	415	353	28205	6	AT5G67300,AT5G54190,AT5G44420,AT2G26020,AT1G53940,AT1G06160	33	AT3G44260,AT5G54490,AT3G23250,AT5G37260,AT1G23710,AT1G25560,AT1G27730,AT5G47230,AT4G27410,AT1G32920,AT3G26200,AT2G44840,AT1G80840,AT2G24850,AT1G71030,AT2G23270,AT3G09940,AT5G17300,AT1G78410,AT3G15500,AT1G76650,AT5G27420,AT1G76600,AT3G55980,AT1G61120,AT1G18330,AT1G73500,AT2G32030,AT1G28370,AT4G29780,AT4G11280,AT4G17490,AT5G64870
GO:0071310	cellular response to organic substance	biological_process	1.16E-22	6.63E-20	67	415	1232	28205	5	AT5G67300,AT2G26020,AT1G06160,AT1G19050,AT5G62920	62	AT1G25400,AT1G80440,AT3G48360,AT5G27420,AT2G30020,AT5G42380,AT1G66090,AT5G15120,AT5G64870,AT4G01560,AT4G17490,AT3G59940,AT1G61120,AT3G02550,AT3G02840,AT5G26920,AT1G32920,AT5G06870,AT4G36540,AT3G56710,AT3G44260,AT5G54490,AT4G25420,AT1G78410,AT3G09940,AT1G24140,AT2G38470,AT2G44840,AT2G40140,AT3G26200,AT3G55980,AT1G76600,AT3G56400,AT1G76650,AT5G47370,AT2G26150,AT4G35180,AT5G59820,AT4G29780,AT2G15080…
GO:0007165	signal transduction	biological_process	2.01E-22	1.07E-19	75	415	1588	28205	7	AT2G26020,AT5G67300,AT1G19050,AT1G06160,AT5G62920,AT1G17240,AT2G23290	68	AT1G66090,AT5G42380,AT2G30020,AT4G01560,AT4G17490,AT5G15120,AT5G64870,AT3G02550,AT1G61120,AT3G59940,AT1G25400,AT3G21150,AT1G80440,AT3G48360,AT5G27420,AT4G25420,AT3G09940,AT1G78410,AT2G38470,AT1G24140,AT5G64510,AT2G40140,AT3G26200,AT2G44840,AT3G02840,AT5G26920,AT1G32920,AT3G44260,AT3G56710,AT5G54490,AT4G36540,AT5G06870,AT4G29780,AT2G15080,AT4G35180,AT5G59820,AT1G73500,AT1G68520,AT2G32030,AT1G28370…
GO:0070887	cellular response to chemical stimulus	biological_process	1.32E-21	6.59E-19	69	415	1352	28205	5	AT2G26020,AT5G67300,AT1G06160,AT1G19050,AT5G62920	64	AT5G42380,AT2G30020,AT4G11280,AT1G66090,AT5G15120,AT5G64870,AT4G17490,AT4G01560,AT3G59940,AT1G61120,AT3G02550,AT1G80440,AT1G25400,AT3G48360,AT5G27420,AT4G25420,AT1G78410,AT3G09940,AT1G24140,AT2G38470,AT2G44840,AT3G26200,AT2G40140,AT3G02840,AT1G32920,AT5G26920,AT4G36540,AT5G06870,AT5G54490,AT3G44260,AT3G56710,AT4G35180,AT5G59820,AT4G29780,AT2G15080,AT1G28370,AT1G68520,AT2G32030,AT1G73500,AT3G55980…
GO:0009755	hormone-mediated signaling pathway	biological_process	1.48E-21	6.91E-19	53	415	779	28205	5	AT2G26020,AT5G67300,AT5G62920,AT1G19050,AT1G06160	48	AT3G26200,AT2G44840,AT1G80840,AT2G38470,AT3G28340,AT2G26530,AT3G09940,AT5G17300,AT3G15500,AT1G78410,AT2G24850,AT4G25420,AT3G16720,AT5G64810,AT5G47230,AT1G27730,AT5G54490,AT3G44260,AT3G23250,AT1G23710,AT1G25560,AT5G06870,AT4G36540,AT5G26920,AT1G32920,AT4G23810,AT4G27410,AT1G73500,AT2G32030,AT1G68520,AT1G28370,AT3G59940,AT1G61120,AT4G17490,AT5G64870,AT4G29780,AT1G66090,AT2G15080,AT2G30020,AT5G47370…
GO:0035556	intracellular signal transduction	biological_process	2.31E-21	1.01E-18	43	415	496	28205	5	AT1G19050,AT1G06160,AT5G62920,AT2G26020,AT2G23290	38	AT4G17490,AT5G64870,AT4G29780,AT2G15080,AT1G73500,AT1G68520,AT2G32030,AT1G28370,AT3G56400,AT3G46600,AT1G76600,AT3G55980,AT5G27420,AT5G51190,AT1G76650,AT3G15500,AT1G78410,AT2G17040,AT5G62020,AT3G16720,AT2G40140,AT3G26200,AT1G80840,AT2G44840,AT2G38470,AT3G28340,AT5G26920,AT1G32920,AT4G23810,AT5G47230,AT1G27730,AT3G56710,AT3G44260,AT3G23250,AT4G01250,AT1G23710,AT1G25560,AT5G06870
GO:0044700	single organism signaling	biological_process	3.20E-21	1.33E-18	75	415	1681	28205	7	AT1G19050,AT1G06160,AT5G62920,AT1G17240,AT2G23290,AT2G26020,AT5G67300	68	AT4G29780,AT2G15080,AT4G35180,AT5G59820,AT1G68520,AT2G32030,AT1G73500,AT1G28370,AT3G46600,AT3G56400,AT1G76600,AT3G55980,AT5G47370,AT5G51190,AT1G76650,AT3G15500,AT5G17300,AT5G62020,AT2G17040,AT2G24850,AT5G64810,AT3G16720,AT5G02490,AT1G80840,AT3G28340,AT2G26530,AT4G23810,AT2G26400,AT4G27410,AT1G33960,AT5G47230,AT1G27730,AT3G23250,AT1G25560,AT1G23710,AT4G01250,AT4G17490,AT4G01560,AT5G64870,AT5G15120…
GO:0023052	signaling	biological_process	3.47E-21	1.36E-18	75	415	1683	28205	7	AT5G67300,AT2G26020,AT2G23290,AT1G17240,AT5G62920,AT1G06160,AT1G19050	68	AT4G36540,AT5G06870,AT5G54490,AT3G44260,AT3G56710,AT3G02840,AT5G26920,AT1G32920,AT5G64510,AT1G24140,AT2G38470,AT2G44840,AT3G26200,AT2G40140,AT4G25420,AT1G78410,AT3G09940,AT3G48360,AT5G27420,AT1G80440,AT3G21150,AT1G25400,AT3G59940,AT1G61120,AT3G02550,AT5G42380,AT2G30020,AT1G66090,AT5G15120,AT5G64870,AT4G17490,AT4G01560,AT1G25560,AT4G01250,AT1G23710,AT3G23250,AT5G47230,AT1G27730,AT1G33960,AT4G27410…
GO:0009733	response to auxin	biological_process	4.30E-21	1.60E-18	40	415	430	28205	4	AT3G53250,AT5G67300,AT1G72430,AT1G17345	36	AT2G24850,AT3G09940,AT3G15500,AT5G17300,AT1G29420,AT4G14560,AT2G44840,AT1G29450,AT1G29510,AT5G18080,AT5G18060,AT4G27410,AT1G29460,AT3G09870,AT5G37260,AT3G23250,AT1G29500,AT5G18020,AT5G54490,AT5G18030,AT1G27730,AT4G11280,AT3G03850,AT5G18010,AT1G61120,AT2G21210,AT1G28370,AT5G07700,AT3G03840,AT3G03830,AT3G48360,AT5G18050,AT3G03820,AT5G27420,AT4G37610,AT5G47370
GO:0009753	response to jasmonic acid	biological_process	4.49E-21	1.60E-18	42	415	474	28205	4	AT5G44420,AT5G67300,AT1G53940,AT1G06160	38	AT1G80840,AT2G44840,AT3G51450,AT2G26530,AT2G38470,AT5G17300,AT3G15500,AT1G78410,AT3G09940,AT3G16720,AT5G64810,AT2G24850,AT1G71030,AT1G27730,AT5G06870,AT5G54490,AT3G23250,AT5G37260,AT4G23810,AT5G26920,AT1G32920,AT4G27410,AT1G28370,AT1G68520,AT1G61120,AT1G61340,AT4G11280,AT5G59820,AT2G15080,AT1G66090,AT5G27420,AT2G29450,AT3G48360,AT1G76650,AT3G61190,AT3G56400,AT1G25400,AT5G07700
GO:0006952	defense response	biological_process	5.93E-21	2.01E-18	73	415	1606	28205	9	AT2G26010,AT1G53940,AT5G67300,AT2G26020,AT5G44420,AT5G44430,AT5G40100,AT1G06160,AT1G61100	64	AT5G27420,AT2G24550,AT1G25400,AT1G13260,AT1G74930,AT1G72920,AT3G02550,AT5G61600,AT5G15120,AT4G17490,AT2G30020,AT5G42380,AT1G66090,AT4G12490,AT5G06870,AT5G03210,AT3G44260,AT3G56710,AT5G26920,AT3G02840,AT2G44840,AT2G40140,AT2G38470,AT1G78410,AT5G51190,AT4G37990,AT3G56400,AT3G46600,AT3G61190,AT1G69490,AT2G46400,AT3G55980,AT1G76600,AT1G28370,AT1G72910,AT1G68520,AT2G32030,AT1G65390,AT5G52640,AT4G35180…
GO:0032870	cellular response to hormone stimulus	biological_process	1.47E-20	4.78E-18	53	415	818	28205	5	AT5G67300,AT2G26020,AT5G62920,AT1G19050,AT1G06160	48	AT3G44260,AT5G54490,AT3G23250,AT1G23710,AT5G06870,AT1G25560,AT4G36540,AT5G47230,AT1G27730,AT4G27410,AT5G26920,AT1G32920,AT4G23810,AT2G38470,AT3G28340,AT2G26530,AT3G26200,AT2G44840,AT1G80840,AT2G24850,AT3G16720,AT4G25420,AT5G64810,AT3G09940,AT5G17300,AT1G78410,AT3G15500,AT3G48360,AT1G76650,AT5G27420,AT5G47370,AT1G76600,AT3G55980,AT1G25400,AT1G80440,AT3G56400,AT1G61120,AT3G59940,AT1G73500,AT2G32030…
GO:0071495	cellular response to endogenous stimulus	biological_process	1.76E-20	5.47E-18	53	415	823	28205	5	AT5G62920,AT1G06160,AT1G19050,AT5G67300,AT2G26020	48	AT1G76650,AT3G48360,AT5G27420,AT5G47370,AT3G55980,AT1G76600,AT3G56400,AT1G80440,AT1G25400,AT1G61120,AT3G59940,AT1G28370,AT2G32030,AT1G68520,AT1G73500,AT2G30020,AT4G29780,AT2G15080,AT1G66090,AT5G64870,AT4G17490,AT5G06870,AT1G25560,AT4G36540,AT1G23710,AT3G23250,AT5G54490,AT3G44260,AT1G27730,AT5G47230,AT4G27410,AT4G23810,AT5G26920,AT1G32920,AT2G26530,AT3G28340,AT2G38470,AT1G80840,AT2G44840,AT3G26200…
GO:0003700	transcription factor activity, sequence-specific DNA binding	molecular_function	2.43E-19	7.24E-17	79	415	1670	28205	11	AT5G65080,AT2G23290,AT2G46310,AT2G38340,AT1G06160,AT3G54810,AT2G34440,AT1G77200,AT4G26930,AT5G67300,AT1G03790	68	AT4G25490,AT2G19810,AT1G22190,AT5G50820,AT4G14560,AT1G80840,AT2G17040,AT1G71030,AT5G62020,AT5G56840,AT5G64810,AT5G17300,AT3G15500,AT3G23250,AT5G37260,AT1G22490,AT4G01250,AT5G67190,AT1G25560,AT5G47230,AT4G25470,AT1G27730,AT5G43290,AT4G27410,AT4G39780,AT5G51990,AT4G23810,AT1G18330,AT5G64530,AT1G68520,AT3G61890,AT1G28370,AT5G35770,AT5G59820,AT2G22200,AT1G68840,AT5G47370,AT5G51190,AT2G26150,AT3G55980…
GO:0001071	nucleic acid binding transcription factor activity	molecular_function	2.52E-19	7.24E-17	79	415	1671	28205	11	AT3G54810,AT1G06160,AT2G38340,AT2G23290,AT2G46310,AT5G65080,AT1G03790,AT5G67300,AT2G34440,AT4G26930,AT1G77200	68	AT2G26150,AT5G51190,AT5G47370,AT1G68840,AT1G69490,AT1G49130,AT3G46600,AT3G56400,AT2G46400,AT3G55980,AT1G68520,AT3G61890,AT1G28370,AT5G64530,AT1G18330,AT2G22200,AT5G59820,AT5G35770,AT4G25470,AT1G27730,AT5G47230,AT3G23250,AT5G37260,AT1G25560,AT5G67190,AT1G22490,AT4G01250,AT4G39780,AT4G23810,AT5G51990,AT5G43290,AT4G27410,AT4G14560,AT5G50820,AT1G80840,AT4G25490,AT1G22190,AT2G19810,AT3G15500,AT5G17300…
GO:0001101	response to acid chemical	biological_process	9.50E-19	2.63E-16	72	415	1556	28205	8	AT4G24275,AT5G24030,AT5G45820,AT1G06160,AT2G38340,AT5G44420,AT5G67300,AT1G53940	64	AT3G15500,AT5G17300,AT2G40000,AT1G71030,AT2G24850,AT5G64810,AT3G16720,AT1G80840,AT3G51450,AT3G28340,AT4G25490,AT1G22190,AT2G26530,AT4G23810,AT2G26400,AT4G27410,AT1G33960,AT1G27730,AT3G23250,AT5G37260,AT2G15080,AT5G59820,AT1G61340,AT1G68520,AT2G32030,AT1G28370,AT3G61890,AT3G56400,AT3G61190,AT2G29450,AT1G76650,AT1G68840,AT3G09940,AT1G78410,AT5G45340,AT4G25420,AT2G40140,AT2G44840,AT2G38470,AT5G44190…
GO:0009612	response to mechanical stimulus	biological_process	1.52E-18	4.05E-16	18	415	63	28205	1	AT2G23290	17	AT4G24570,AT5G61600,AT2G26530,AT1G07135,AT1G80840,AT4G29780,AT4G11280,AT3G16720,AT4G27280,AT3G44260,AT1G23710,AT3G10930,AT1G27730,AT5G51190,AT3G55980,AT1G19380,AT3G61190
GO:0000160	phosphorelay signal transduction system	biological_process	2.80E-18	7.21E-16	23	415	138	28205	4	AT5G62920,AT1G06160,AT1G19050,AT2G26020	19	AT1G28370,AT2G44840,AT1G80840,AT1G73500,AT3G26200,AT2G32030,AT4G29780,AT5G64870,AT4G17490,AT1G23710,AT1G76650,AT1G25560,AT3G44260,AT3G23250,AT1G27730,AT5G47230,AT3G55980,AT1G76600,AT1G32920
GO:0009628	response to abiotic stimulus	biological_process	5.48E-18	1.36E-15	97	415	2799	28205	11	AT2G38340,AT5G49070,AT4G24275,AT2G23290,AT3G45060,AT2G05100,AT5G65080,AT2G34390,AT1G29920,AT5G67300,AT5G59070	86	AT3G55980,AT3G56400,AT3G61190,AT5G58780,AT2G26150,AT5G51190,AT5G47370,AT5G59820,AT1G61340,AT4G29780,AT5G52640,AT1G18330,AT3G61890,AT1G28370,AT1G07135,AT1G73500,AT4G27410,AT1G19380,AT2G26400,AT1G76590,AT1G07400,AT1G09080,AT1G25560,AT1G23710,AT3G23250,AT5G37260,AT2G20560,AT4G25470,AT1G27730,AT5G47230,AT4G24110,AT3G10930,AT3G16720,AT2G40000,AT1G71030,AT2G24850,AT3G15500,AT5G17300,AT2G23270,AT1G22190…
GO:0050794	regulation of cellular process	biological_process	4.31E-17	1.04E-14	119	415	4073	28205	14	AT1G03790,AT4G26930,AT2G26020,AT1G77200,AT5G67300,AT1G13620,AT1G19050,AT2G38340,AT1G06160,AT5G62920,AT4G10600,AT1G17240,AT2G46310,AT2G23290	105	AT4G01560,AT4G17490,AT4G29190,AT5G15120,AT5G64870,AT1G66090,AT5G42380,AT2G30020,AT3G46090,AT1G74930,AT5G61600,AT3G02550,AT3G59940,AT1G61120,AT1G74310,AT1G25400,AT3G21150,AT1G80440,AT5G07700,AT1G13260,AT5G27420,AT4G37610,AT2G25900,AT2G24550,AT3G48360,AT1G66230,AT3G09940,AT1G25440,AT1G78410,AT4G25420,AT2G40140,AT3G26200,AT5G25390,AT2G44840,AT2G38470,AT1G24140,AT5G64510,AT5G44190,AT1G32920,AT5G26920…
GO:0009873	ethylene-activated signaling pathway	biological_process	5.24E-17	1.22E-14	21	415	125	28205	2	AT1G06160,AT2G26020	19	AT1G76600,AT3G55980,AT1G32920,AT3G23250,AT3G44260,AT1G25560,AT1G76650,AT1G23710,AT5G47230,AT1G27730,AT4G29780,AT4G17490,AT5G64870,AT2G32030,AT3G26200,AT1G73500,AT1G80840,AT2G44840,AT1G28370
GO:0051716	cellular response to stimulus	biological_process	5.52E-17	1.25E-14	91	415	2713	28205	8	AT1G17240,AT2G23290,AT5G62920,AT2G38340,AT1G06160,AT1G19050,AT2G26020,AT5G67300	83	AT2G26530,AT3G28340,AT1G80840,AT5G02490,AT3G16720,AT5G64810,AT2G24850,AT2G17040,AT5G62020,AT5G17300,AT3G15500,AT2G23270,AT4G01250,AT1G23710,AT1G25560,AT2G20560,AT3G23250,AT1G27730,AT5G47230,AT1G33960,AT4G27410,AT2G26400,AT3G19030,AT1G09080,AT4G23810,AT1G28370,AT1G73500,AT2G32030,AT1G68520,AT5G59820,AT4G35180,AT4G29780,AT2G15080,AT1G76650,AT5G51190,AT5G47370,AT2G26150,AT4G37990,AT3G55980,AT1G76600…
GO:0007154	cell communication	biological_process	3.49E-16	7.67E-14	75	415	2032	28205	7	AT2G26020,AT5G67300,AT5G62920,AT1G06160,AT1G19050,AT1G17240,AT2G23290	68	AT1G61120,AT3G59940,AT3G02550,AT5G15120,AT5G64870,AT4G17490,AT4G01560,AT5G42380,AT2G30020,AT1G66090,AT5G27420,AT3G48360,AT1G80440,AT1G25400,AT3G21150,AT2G44840,AT3G26200,AT2G40140,AT5G64510,AT1G24140,AT2G38470,AT1G78410,AT3G09940,AT4G25420,AT4G36540,AT5G06870,AT3G44260,AT3G56710,AT5G54490,AT1G32920,AT5G26920,AT3G02840,AT1G28370,AT1G68520,AT2G32030,AT1G73500,AT4G35180,AT5G59820,AT4G29780,AT2G15080…
GO:0071369	cellular response to ethylene stimulus	biological_process	1.58E-15	3.36E-13	21	415	144	28205	2	AT1G06160,AT2G26020	19	AT4G29780,AT4G17490,AT5G64870,AT3G26200,AT2G32030,AT1G73500,AT1G80840,AT2G44840,AT1G28370,AT1G76600,AT3G55980,AT1G32920,AT3G23250,AT3G44260,AT1G25560,AT1G76650,AT1G23710,AT1G27730,AT5G47230
GO:0002376	immune system process	biological_process	2.94E-15	6.09E-13	49	415	987	28205	2	AT1G06160,AT5G44420	47	AT3G02550,AT2G32030,AT1G68520,AT1G28370,AT2G15080,AT1G66090,AT4G17490,AT5G15120,AT2G24550,AT4G37990,AT5G27420,AT5G51190,AT1G13260,AT1G76600,AT2G46400,AT3G55980,AT1G25400,AT1G69490,AT3G46600,AT3G56400,AT2G38470,AT2G26530,AT2G40140,AT5G02490,AT2G44840,AT1G80840,AT2G17040,AT2G24850,AT2G40000,AT5G62020,AT3G16720,AT3G15500,AT1G78410,AT3G56710,AT3G23250,AT5G03210,AT4G01250,AT1G23710,AT5G06870,AT1G33960…
GO:0043207	response to external biotic stimulus	biological_process	3.58E-15	7.02E-13	60	415	1440	28205	6	AT5G67300,AT5G44420,AT4G21480,AT1G53940,AT1G06160,AT3G53160	54	AT5G26920,AT1G32920,AT4G23810,AT2G26400,AT3G02840,AT3G09440,AT1G33960,AT4G12490,AT1G27730,AT3G44260,AT3G56710,AT3G12580,AT5G03210,AT5G06870,AT3G09940,AT1G78410,AT3G15500,AT2G17040,AT2G24850,AT2G40000,AT3G16720,AT5G64810,AT2G40140,AT5G02490,AT3G51450,AT1G80840,AT2G38470,AT4G15210,AT1G25400,AT1G69490,AT3G61190,AT3G56400,AT5G07700,AT2G46400,AT3G55980,AT4G37990,AT5G27420,AT1G76650,AT5G52640,AT5G15120…
GO:0051707	response to other organism	biological_process	3.58E-15	7.02E-13	60	415	1440	28205	6	AT5G67300,AT5G44420,AT4G21480,AT3G53160,AT1G53940,AT1G06160	54	AT3G56710,AT3G12580,AT3G44260,AT5G03210,AT5G06870,AT1G33960,AT4G12490,AT1G27730,AT2G26400,AT3G02840,AT3G09440,AT5G26920,AT1G32920,AT4G23810,AT4G15210,AT2G38470,AT2G40140,AT5G02490,AT1G80840,AT3G51450,AT2G24850,AT2G17040,AT2G40000,AT3G16720,AT5G64810,AT3G09940,AT1G78410,AT3G15500,AT1G76650,AT4G37990,AT5G27420,AT5G07700,AT2G46400,AT3G55980,AT1G25400,AT1G69490,AT3G61190,AT3G56400,AT5G61600,AT3G02550…
GO:0009607	response to biotic stimulus	biological_process	3.78E-15	7.23E-13	60	415	1442	28205	6	AT5G44420,AT5G67300,AT3G53160,AT1G06160,AT1G53940,AT4G21480	54	AT1G80840,AT3G51450,AT5G02490,AT2G40140,AT4G15210,AT2G38470,AT3G15500,AT1G78410,AT3G09940,AT5G64810,AT3G16720,AT2G40000,AT2G17040,AT2G24850,AT1G27730,AT4G12490,AT1G33960,AT5G06870,AT5G03210,AT3G12580,AT3G56710,AT3G44260,AT4G23810,AT1G32920,AT5G26920,AT3G09440,AT3G02840,AT2G26400,AT1G74930,AT3G61890,AT1G28370,AT2G32030,AT1G68520,AT1G61120,AT3G02550,AT5G61600,AT5G15120,AT5G52640,AT5G59820,AT2G30020…
GO:0002679	respiratory burst involved in defense response	biological_process	1.18E-14	2.14E-12	19	415	121	28205	0		19	AT2G38470,AT2G44840,AT1G80840,AT2G40140,AT2G32030,AT3G16720,AT5G62020,AT4G17490,AT1G23710,AT4G01250,AT3G23250,AT5G27420,AT5G51190,AT5G47230,AT1G27730,AT3G55980,AT1G76600,AT3G56400,AT3G46600
GO:0045730	respiratory burst	biological_process	1.18E-14	2.14E-12	19	415	121	28205	0		19	AT2G38470,AT2G44840,AT1G80840,AT2G32030,AT2G40140,AT3G16720,AT5G62020,AT4G17490,AT1G23710,AT4G01250,AT3G23250,AT1G27730,AT5G47230,AT5G27420,AT5G51190,AT3G55980,AT1G76600,AT3G46600,AT3G56400
GO:0014070	response to organic cyclic compound	biological_process	1.50E-14	2.67E-12	45	415	868	28205	6	AT5G67300,AT2G23130,AT4G38400,AT4G08950,AT1G53680,AT1G53940	39	AT2G26400,AT5G26920,AT4G23810,AT5G37260,AT5G54490,AT3G56710,AT5G52900,AT5G06870,AT2G38240,AT1G33960,AT1G71030,AT2G40000,AT3G16720,AT3G15500,AT1G78410,AT5G17300,AT2G38470,AT2G26530,AT4G14560,AT2G40140,AT2G44840,AT1G80840,AT1G13260,AT3G03840,AT1G25400,AT3G03830,AT3G61190,AT3G56400,AT3G48360,AT4G37990,AT4G37610,AT2G15080,AT1G66090,AT1G61340,AT3G28740,AT5G15120,AT3G02550,AT1G68520,AT1G28370
GO:0009605	response to external stimulus	biological_process	6.98E-14	1.21E-11	72	415	2111	28205	8	AT3G53160,AT1G53940,AT5G44420,AT5G67300,AT1G06160,AT4G21480,AT5G65080,AT2G23290	64	AT5G61600,AT3G02550,AT1G61120,AT1G74930,AT1G66090,AT2G30020,AT4G11280,AT5G15120,AT4G27280,AT5G27420,AT5G07700,AT1G25400,AT2G38470,AT4G24570,AT2G40140,AT3G09940,AT1G78410,AT3G12580,AT3G44260,AT3G56710,AT5G03210,AT5G06870,AT4G12490,AT3G02840,AT3G09440,AT1G32920,AT5G26920,AT2G32030,AT1G07135,AT1G68520,AT3G61890,AT1G28370,AT2G15080,AT4G29780,AT3G28740,AT1G61340,AT5G59820,AT5G52640,AT1G76650,AT4G37990…
GO:0050789	regulation of biological process	biological_process	1.71E-13	2.90E-11	124	415	4848	28205	16	AT1G03790,AT5G67300,AT1G77200,AT2G26020,AT4G26930,AT4G10600,AT4G03210,AT5G62920,AT2G38340,AT1G06160,AT1G13620,AT1G19050,AT2G23290,AT2G46310,AT5G65080,AT1G17240	108	AT3G48360,AT2G25900,AT2G24550,AT4G37610,AT5G27420,AT5G07700,AT1G13260,AT1G52930,AT3G21150,AT1G25400,AT1G80440,AT1G61120,AT3G59940,AT1G74310,AT5G61600,AT3G02550,AT1G74930,AT5G42380,AT3G46090,AT2G30020,AT1G66090,AT4G29190,AT5G15120,AT5G64870,AT4G01560,AT4G17490,AT5G06870,AT4G36540,AT5G04340,AT3G56710,AT5G54490,AT3G44260,AT4G09450,AT3G02840,AT2G20880,AT5G44190,AT1G32920,AT5G26920,AT1G24140,AT5G64510…
GO:0006355	regulation of transcription, DNA-templated	biological_process	2.56E-13	4.06E-11	71	415	1977	28205	11	AT2G23290,AT2G46310,AT4G10600,AT5G62920,AT1G19050,AT2G38340,AT1G06160,AT5G67300,AT1G77200,AT4G26930,AT1G03790	60	AT3G23250,AT5G37260,AT4G01250,AT1G22490,AT5G67190,AT4G25470,AT5G47230,AT1G27730,AT5G43290,AT4G27410,AT4G39780,AT5G51990,AT4G23810,AT4G25490,AT2G19810,AT1G22190,AT1G80840,AT1G71030,AT5G56840,AT5G64810,AT5G17300,AT1G68840,AT5G51190,AT5G47370,AT2G26150,AT2G46400,AT3G55980,AT1G49130,AT3G46600,AT3G56400,AT1G18330,AT1G73500,AT1G68520,AT1G28370,AT3G61890,AT2G15080,AT2G22200,AT4G09450,AT4G36540,AT5G06870…
GO:1903506	regulation of nucleic acid-templated transcription	biological_process	2.56E-13	4.06E-11	71	415	1977	28205	11	AT1G19050,AT1G06160,AT2G38340,AT5G62920,AT4G10600,AT2G46310,AT2G23290,AT1G03790,AT1G77200,AT4G26930,AT5G67300	60	AT2G15080,AT2G22200,AT1G18330,AT1G68520,AT1G73500,AT3G61890,AT1G28370,AT2G46400,AT3G55980,AT1G49130,AT3G46600,AT3G56400,AT1G68840,AT2G26150,AT5G51190,AT5G47370,AT1G71030,AT5G64810,AT5G56840,AT5G17300,AT4G25490,AT1G22190,AT2G19810,AT1G80840,AT5G43290,AT4G27410,AT4G39780,AT4G23810,AT5G51990,AT3G23250,AT5G37260,AT5G67190,AT1G22490,AT4G01250,AT1G27730,AT4G25470,AT5G47230,AT3G46090,AT4G17490,AT4G29190…
GO:2001141	regulation of RNA biosynthetic process	biological_process	2.56E-13	4.06E-11	71	415	1977	28205	11	AT4G10600,AT1G06160,AT2G38340,AT1G19050,AT5G62920,AT2G46310,AT2G23290,AT1G03790,AT5G67300,AT4G26930,AT1G77200	60	AT3G56400,AT3G46600,AT1G49130,AT3G55980,AT2G46400,AT2G26150,AT5G47370,AT5G51190,AT1G68840,AT2G22200,AT2G15080,AT3G61890,AT1G28370,AT1G68520,AT1G73500,AT1G18330,AT4G23810,AT5G51990,AT4G39780,AT4G27410,AT5G43290,AT4G25470,AT1G27730,AT5G47230,AT5G67190,AT1G22490,AT4G01250,AT3G23250,AT5G37260,AT5G17300,AT5G64810,AT5G56840,AT1G71030,AT1G80840,AT1G22190,AT2G19810,AT4G25490,AT3G21150,AT1G13260,AT5G07700…
GO:0006979	response to oxidative stress	biological_process	2.61E-13	4.06E-11	33	415	490	28205	0		33	AT3G48360,AT4G12400,AT2G29450,AT4G37610,AT2G26150,AT5G56550,AT1G61120,AT1G74310,AT1G66080,AT5G59820,AT5G42380,AT4G11280,AT3G20340,AT4G17490,AT5G52640,AT5G51440,AT2G20560,AT3G12580,AT1G27730,AT1G07400,AT3G02840,AT3G09440,AT5G48570,AT1G09080,AT3G09350,AT4G23810,AT3G28340,AT2G19810,AT5G64510,AT5G02490,AT2G40000,AT1G73120,AT1G78410
GO:0051252	regulation of RNA metabolic process	biological_process	3.20E-13	4.87E-11	71	415	1987	28205	11	AT5G67300,AT1G77200,AT4G26930,AT1G03790,AT2G46310,AT2G23290,AT4G10600,AT1G19050,AT1G06160,AT2G38340,AT5G62920	60	AT2G20880,AT5G44190,AT4G09450,AT5G06870,AT4G36540,AT1G66230,AT1G25440,AT2G38470,AT2G40140,AT2G44840,AT5G25390,AT1G13260,AT5G07700,AT3G21150,AT2G25900,AT3G48360,AT4G37610,AT3G46090,AT4G17490,AT4G29190,AT3G02550,AT5G61600,AT1G74930,AT5G43290,AT4G27410,AT4G39780,AT4G23810,AT5G51990,AT3G23250,AT5G37260,AT5G67190,AT4G01250,AT1G22490,AT1G27730,AT4G25470,AT5G47230,AT1G71030,AT5G64810,AT5G56840,AT5G17300…
GO:0009751	response to salicylic acid	biological_process	3.89E-13	5.81E-11	32	415	473	28205	2	AT5G67300,AT1G53940	30	AT2G38470,AT2G26530,AT2G40140,AT2G44840,AT1G80840,AT1G71030,AT2G40000,AT3G16720,AT3G15500,AT1G78410,AT5G17300,AT5G37260,AT3G56710,AT5G06870,AT1G33960,AT2G26400,AT5G26920,AT4G23810,AT3G02550,AT1G68520,AT1G28370,AT2G15080,AT1G66090,AT1G61340,AT5G15120,AT3G48360,AT4G37610,AT1G25400,AT3G56400,AT3G61190
GO:0071229	cellular response to acid chemical	biological_process	5.19E-13	7.60E-11	39	415	707	28205	1	AT5G67300	38	AT1G28370,AT2G32030,AT1G68520,AT1G61120,AT3G02550,AT5G15120,AT2G30020,AT2G15080,AT1G66090,AT5G27420,AT1G76650,AT3G48360,AT3G56400,AT1G25400,AT2G44840,AT1G80840,AT2G40140,AT2G26530,AT3G28340,AT2G38470,AT3G15500,AT1G78410,AT3G09940,AT5G64810,AT4G25420,AT3G16720,AT2G24850,AT1G27730,AT1G33960,AT4G36540,AT5G06870,AT3G23250,AT5G54490,AT3G56710,AT4G23810,AT5G26920,AT4G27410,AT2G26400
GO:0031323	regulation of cellular metabolic process	biological_process	6.11E-13	8.76E-11	80	415	2453	28205	11	AT5G62920,AT1G06160,AT2G38340,AT1G19050,AT4G10600,AT2G23290,AT2G46310,AT1G03790,AT4G26930,AT1G77200,AT5G67300	69	AT3G61890,AT1G28370,AT1G68520,AT1G73500,AT1G18330,AT2G22200,AT2G15080,AT2G26150,AT5G51190,AT5G47370,AT1G68840,AT3G56400,AT3G46600,AT1G49130,AT3G55980,AT2G46400,AT1G80840,AT1G22190,AT2G19810,AT4G25490,AT5G17300,AT5G64810,AT3G16720,AT5G56840,AT1G71030,AT4G25470,AT1G27730,AT5G47230,AT5G67190,AT1G22490,AT4G01250,AT3G23250,AT5G37260,AT4G23810,AT5G51990,AT4G39780,AT4G27410,AT2G26400,AT5G43290,AT1G74930…
GO:0031326	regulation of cellular biosynthetic process	biological_process	9.76E-13	1.34E-10	73	415	2144	28205	11	AT1G19050,AT2G38340,AT1G06160,AT5G62920,AT4G10600,AT2G46310,AT2G23290,AT1G03790,AT1G77200,AT4G26930,AT5G67300	62	AT2G15080,AT2G22200,AT1G18330,AT1G73500,AT1G68520,AT3G61890,AT1G28370,AT2G46400,AT3G55980,AT1G49130,AT3G46600,AT3G56400,AT1G68840,AT5G47370,AT5G51190,AT2G26150,AT1G71030,AT5G56840,AT5G64810,AT5G17300,AT4G25490,AT2G19810,AT1G22190,AT1G80840,AT5G43290,AT4G27410,AT4G39780,AT5G51990,AT4G23810,AT3G23250,AT5G37260,AT4G01250,AT1G22490,AT5G67190,AT1G27730,AT4G25470,AT5G47230,AT3G46090,AT4G17490,AT4G29190…
GO:0010556	regulation of macromolecule biosynthetic process	biological_process	9.89E-13	1.34E-10	72	415	2095	28205	11	AT1G03790,AT1G77200,AT4G26930,AT5G67300,AT5G62920,AT2G38340,AT1G06160,AT1G19050,AT4G10600,AT2G23290,AT2G46310	61	AT1G74310,AT5G61600,AT3G02550,AT1G74930,AT3G46090,AT4G29190,AT4G17490,AT3G48360,AT2G25900,AT4G37610,AT5G07700,AT1G13260,AT3G21150,AT2G38470,AT5G25390,AT2G44840,AT2G40140,AT1G25440,AT1G66230,AT5G06870,AT4G36540,AT4G09450,AT2G20880,AT5G44190,AT1G18330,AT3G61890,AT1G28370,AT1G73500,AT1G68520,AT2G15080,AT2G22200,AT1G68840,AT5G47370,AT5G51190,AT2G26150,AT2G46400,AT3G55980,AT3G46600,AT3G56400,AT1G49130…
GO:2000112	regulation of cellular macromolecule biosynthetic process	biological_process	9.89E-13	1.34E-10	72	415	2095	28205	11	AT5G67300,AT4G26930,AT1G77200,AT1G03790,AT2G46310,AT2G23290,AT4G10600,AT1G06160,AT2G38340,AT1G19050,AT5G62920	61	AT5G44190,AT2G20880,AT5G06870,AT4G36540,AT4G09450,AT1G25440,AT1G66230,AT2G44840,AT5G25390,AT2G40140,AT2G38470,AT3G21150,AT1G13260,AT5G07700,AT4G37610,AT3G48360,AT2G25900,AT4G29190,AT4G17490,AT3G46090,AT1G74930,AT1G74310,AT3G02550,AT5G61600,AT4G23810,AT5G51990,AT4G39780,AT4G27410,AT5G43290,AT4G25470,AT1G27730,AT5G47230,AT5G67190,AT1G22490,AT4G01250,AT3G23250,AT5G37260,AT5G17300,AT5G64810,AT5G56840…
GO:0009889	regulation of biosynthetic process	biological_process	1.40E-12	1.87E-10	75	415	2255	28205	11	AT4G10600,AT1G06160,AT2G38340,AT1G19050,AT5G62920,AT2G46310,AT2G23290,AT1G03790,AT5G67300,AT4G26930,AT1G77200	64	AT3G56400,AT3G46600,AT1G49130,AT3G55980,AT2G46400,AT2G26150,AT5G51190,AT5G47370,AT1G68840,AT2G22200,AT2G15080,AT1G28370,AT3G61890,AT1G68520,AT1G73500,AT1G18330,AT4G23810,AT5G51990,AT4G39780,AT4G27410,AT3G19030,AT5G43290,AT4G25470,AT5G47230,AT1G27730,AT5G67190,AT1G22490,AT4G01250,AT3G23250,AT5G37260,AT5G17300,AT5G64810,AT5G56840,AT1G71030,AT1G80840,AT1G22190,AT2G19810,AT4G25490,AT3G21150,AT1G13260…
GO:0019219	regulation of nucleobase-containing compound metabolic process	biological_process	2.38E-12	3.12E-10	71	415	2097	28205	11	AT4G10600,AT1G19050,AT1G06160,AT2G38340,AT5G62920,AT2G46310,AT2G23290,AT1G03790,AT5G67300,AT1G77200,AT4G26930	60	AT3G55980,AT2G46400,AT1G49130,AT3G46600,AT3G56400,AT1G68840,AT2G26150,AT5G51190,AT5G47370,AT2G15080,AT2G22200,AT1G18330,AT1G68520,AT1G73500,AT3G61890,AT1G28370,AT5G43290,AT4G27410,AT4G39780,AT4G23810,AT5G51990,AT3G23250,AT5G37260,AT5G67190,AT1G22490,AT4G01250,AT1G27730,AT4G25470,AT5G47230,AT1G71030,AT5G64810,AT5G56840,AT5G17300,AT4G25490,AT1G22190,AT2G19810,AT1G80840,AT1G13260,AT5G07700,AT3G21150…
GO:0051171	regulation of nitrogen compound metabolic process	biological_process	3.43E-12	4.42E-10	72	415	2169	28205	11	AT5G62920,AT1G19050,AT2G38340,AT1G06160,AT4G10600,AT2G23290,AT2G46310,AT1G03790,AT4G26930,AT1G77200,AT5G67300	61	AT1G73500,AT1G68520,AT1G28370,AT3G61890,AT1G18330,AT2G22200,AT2G15080,AT5G51190,AT5G47370,AT2G26150,AT1G68840,AT1G49130,AT3G46600,AT3G56400,AT2G46400,AT3G55980,AT1G80840,AT4G25490,AT2G19810,AT1G22190,AT5G17300,AT1G71030,AT5G56840,AT5G64810,AT5G47230,AT4G25470,AT1G27730,AT5G37260,AT3G23250,AT1G22490,AT4G01250,AT5G67190,AT4G39780,AT5G51990,AT4G23810,AT5G43290,AT4G27410,AT1G74930,AT5G61600,AT3G02550…
GO:0065007	biological regulation	biological_process	7.17E-12	9.07E-10	128	415	5350	28205	18	AT1G03790,AT4G26930,AT1G77200,AT5G67300,AT5G62920,AT1G19050,AT1G13620,AT1G06160,AT5G24030,AT2G46310,AT2G39180,AT2G26020,AT4G03210,AT2G38340,AT4G10600,AT5G65080,AT1G17240,AT2G23290	110	AT1G74930,AT2G36800,AT4G01560,AT1G66090,AT5G42380,AT3G46090,AT2G30020,AT2G24550,AT2G25900,AT3G48360,AT1G80440,AT1G52930,AT1G13260,AT3G26200,AT2G40140,AT2G44840,AT3G09940,AT1G66230,AT1G78410,AT1G25440,AT5G54490,AT5G04340,AT5G06870,AT4G36540,AT2G20880,AT3G61890,AT4G29780,AT5G59820,AT4G35180,AT5G47370,AT1G76650,AT1G68840,AT3G61190,AT3G46600,AT1G76600,AT3G28340,AT3G15500,AT2G24850,AT2G17040,AT5G56840…
GO:0051704	multi-organism process	biological_process	2.66E-11	3.31E-09	65	415	2024	28205	9	AT5G58170,AT1G06160,AT4G21323,AT5G52000,AT4G21480,AT5G44420,AT5G67300,AT1G53940,AT3G53160	56	AT5G64810,AT3G16720,AT2G40000,AT2G17040,AT2G24850,AT3G15500,AT4G15210,AT1G80840,AT3G51450,AT5G02490,AT2G26400,AT4G23810,AT1G09080,AT1G27730,AT1G33960,AT5G59820,AT1G61340,AT3G28740,AT2G15080,AT5G52640,AT1G28370,AT3G61890,AT1G68520,AT2G32030,AT2G46400,AT3G55980,AT3G56400,AT3G61190,AT1G69490,AT1G76650,AT4G37990,AT1G78410,AT3G09940,AT2G38470,AT2G40140,AT3G09440,AT3G02840,AT5G26920,AT1G32920,AT5G06870…
GO:0006351	transcription, DNA-templated	biological_process	3.73E-11	4.44E-09	71	415	2192	28205	11	AT5G67300,AT1G77200,AT4G26930,AT1G03790,AT2G23290,AT2G46310,AT4G10600,AT5G62920,AT1G19050,AT1G06160,AT2G38340	60	AT4G09450,AT5G06870,AT4G36540,AT2G20880,AT5G44190,AT2G38470,AT2G40140,AT2G44840,AT5G25390,AT1G66230,AT1G25440,AT2G25900,AT3G48360,AT4G37610,AT1G13260,AT5G07700,AT3G21150,AT3G02550,AT5G61600,AT1G74930,AT3G46090,AT4G17490,AT4G29190,AT3G23250,AT5G37260,AT5G67190,AT1G22490,AT4G01250,AT1G27730,AT4G25470,AT5G47230,AT5G43290,AT4G27410,AT4G39780,AT4G23810,AT5G51990,AT4G25490,AT1G22190,AT2G19810,AT1G80840…
GO:0097659	nucleic acid-templated transcription	biological_process	3.73E-11	4.44E-09	71	415	2192	28205	11	AT2G46310,AT2G23290,AT1G06160,AT2G38340,AT1G19050,AT5G62920,AT4G10600,AT1G77200,AT4G26930,AT5G67300,AT1G03790	60	AT5G64810,AT5G56840,AT1G71030,AT5G17300,AT1G22190,AT2G19810,AT4G25490,AT1G80840,AT4G27410,AT5G43290,AT4G23810,AT5G51990,AT4G39780,AT5G67190,AT1G22490,AT4G01250,AT5G37260,AT3G23250,AT4G25470,AT1G27730,AT5G47230,AT2G15080,AT2G22200,AT1G18330,AT1G28370,AT3G61890,AT1G68520,AT1G73500,AT2G46400,AT3G55980,AT3G56400,AT3G46600,AT1G49130,AT1G68840,AT2G26150,AT5G51190,AT5G47370,AT1G25440,AT1G66230,AT2G38470…
GO:0032774	RNA biosynthetic process	biological_process	3.75E-11	4.44E-09	71	415	2193	28205	11	AT5G62920,AT2G38340,AT1G06160,AT1G19050,AT4G10600,AT2G23290,AT2G46310,AT1G03790,AT4G26930,AT1G77200,AT5G67300	60	AT1G28370,AT3G61890,AT1G73500,AT1G68520,AT1G18330,AT2G22200,AT2G15080,AT5G47370,AT5G51190,AT2G26150,AT1G68840,AT3G56400,AT3G46600,AT1G49130,AT3G55980,AT2G46400,AT1G80840,AT2G19810,AT1G22190,AT4G25490,AT5G17300,AT5G56840,AT5G64810,AT1G71030,AT4G25470,AT5G47230,AT1G27730,AT1G22490,AT4G01250,AT5G67190,AT3G23250,AT5G37260,AT5G51990,AT4G23810,AT4G39780,AT4G27410,AT5G43290,AT1G74930,AT5G61600,AT3G02550…
GO:0009642	response to light intensity	biological_process	4.10E-11	4.78E-09	23	415	283	28205	0		23	AT3G12580,AT2G20560,AT2G26150,AT1G27730,AT4G12400,AT3G55980,AT3G09440,AT3G09350,AT1G09080,AT5G48570,AT5G64510,AT2G26530,AT1G74310,AT1G80840,AT1G66080,AT5G02490,AT1G07135,AT5G59820,AT1G71030,AT2G40000,AT5G51440,AT5G52640,AT4G17490
GO:1901701	cellular response to oxygen-containing compound	biological_process	4.59E-11	5.27E-09	40	415	881	28205	1	AT5G67300	39	AT5G27420,AT3G48360,AT1G76650,AT1G25400,AT3G56400,AT2G32030,AT1G68520,AT1G28370,AT3G02550,AT1G61120,AT4G01560,AT5G15120,AT2G15080,AT1G66090,AT2G30020,AT1G33960,AT1G27730,AT5G54490,AT3G56710,AT3G23250,AT5G06870,AT4G36540,AT5G26920,AT4G23810,AT2G26400,AT4G27410,AT2G40140,AT1G80840,AT2G44840,AT2G38470,AT3G28340,AT2G26530,AT3G09940,AT1G78410,AT3G15500,AT2G24850,AT4G25420,AT3G16720,AT5G64810
GO:0010468	regulation of gene expression	biological_process	4.94E-11	5.58E-09	72	415	2296	28205	11	AT4G10600,AT2G38340,AT1G06160,AT1G19050,AT5G62920,AT2G46310,AT2G23290,AT1G03790,AT5G67300,AT4G26930,AT1G77200	61	AT3G46600,AT3G56400,AT1G49130,AT3G55980,AT2G46400,AT5G51190,AT5G47370,AT2G26150,AT1G68840,AT2G22200,AT2G15080,AT1G28370,AT3G61890,AT1G73500,AT1G68520,AT1G18330,AT5G51990,AT4G23810,AT4G39780,AT4G27410,AT5G43290,AT4G25470,AT1G27730,AT5G47230,AT1G22490,AT4G01250,AT5G67190,AT5G37260,AT3G23250,AT5G17300,AT5G56840,AT5G64810,AT1G71030,AT1G80840,AT2G19810,AT1G22190,AT4G25490,AT3G21150,AT5G07700,AT1G13260…
GO:0009266	response to temperature stimulus	biological_process	6.31E-11	7.02E-09	42	415	959	28205	3	AT2G38340,AT5G65080,AT5G49070	39	AT5G52640,AT5G51440,AT4G01560,AT5G42380,AT5G59820,AT1G28370,AT1G66080,AT2G38750,AT1G74310,AT3G61190,AT3G56400,AT2G37770,AT4G37610,AT2G26150,AT4G12400,AT3G48360,AT5G58780,AT3G15500,AT2G40140,AT5G02490,AT1G22190,AT5G64510,AT4G25490,AT2G38470,AT3G14440,AT1G09080,AT3G09350,AT5G26920,AT5G48570,AT3G09440,AT4G27410,AT1G07400,AT1G76590,AT4G25470,AT5G47230,AT1G27730,AT1G23710,AT2G20560,AT3G12580
GO:0010035	response to inorganic substance	biological_process	8.06E-11	8.85E-09	53	415	1377	28205	5	AT1G53680,AT2G38340,AT4G24275,AT5G67300,AT5G24030	48	AT2G37770,AT5G56550,AT5G07700,AT4G11360,AT3G48360,AT1G68840,AT4G12400,AT2G26150,AT4G37610,AT5G27420,AT5G59820,AT5G42380,AT4G11280,AT5G51440,AT5G52640,AT1G74310,AT3G49940,AT1G61120,AT1G18330,AT1G66080,AT2G38750,AT1G28370,AT3G61890,AT2G20880,AT4G27410,AT3G09440,AT3G02840,AT5G48570,AT4G23810,AT3G09350,AT1G09080,AT3G14440,AT3G23250,AT2G20560,AT5G54490,AT3G12580,AT1G27730,AT1G71030,AT2G24850,AT5G45340…
GO:0009620	response to fungus	biological_process	9.74E-11	1.05E-08	29	415	509	28205	1	AT5G67300	28	AT3G51450,AT1G80840,AT1G28370,AT2G32030,AT2G40140,AT1G61120,AT2G38470,AT5G61600,AT1G78410,AT3G15500,AT3G09940,AT2G30020,AT5G64810,AT5G59820,AT3G16720,AT1G66090,AT2G24850,AT1G27730,AT4G12490,AT1G76650,AT3G56710,AT4G23810,AT3G56400,AT3G61190,AT1G32920,AT5G26920,AT3G55980,AT3G02840
GO:0080090	regulation of primary metabolic process	biological_process	1.04E-10	1.11E-08	74	415	2426	28205	11	AT2G46310,AT2G23290,AT4G10600,AT1G19050,AT1G06160,AT2G38340,AT5G62920,AT5G67300,AT4G26930,AT1G77200,AT1G03790	63	AT4G39780,AT4G23810,AT5G51990,AT3G19030,AT5G43290,AT4G27410,AT1G27730,AT4G25470,AT5G47230,AT3G23250,AT5G37260,AT5G67190,AT1G22490,AT4G01250,AT5G17300,AT1G71030,AT5G64810,AT5G56840,AT1G80840,AT4G25490,AT1G22190,AT2G19810,AT1G49130,AT3G56400,AT3G46600,AT3G55980,AT2G46400,AT2G26150,AT5G47370,AT5G51190,AT1G68840,AT2G22200,AT2G15080,AT1G68520,AT1G73500,AT3G61890,AT1G28370,AT1G18330,AT5G44190,AT2G20880…
GO:0009867	jasmonic acid mediated signaling pathway	biological_process	1.27E-10	1.31E-08	22	415	286	28205	1	AT5G67300	21	AT3G16720,AT5G64810,AT2G24850,AT1G66090,AT2G15080,AT3G15500,AT1G78410,AT3G09940,AT1G61120,AT2G26530,AT2G38470,AT1G28370,AT2G44840,AT1G80840,AT1G68520,AT3G56400,AT4G23810,AT1G25400,AT5G26920,AT5G06870,AT3G23250
GO:0071395	cellular response to jasmonic acid stimulus	biological_process	1.27E-10	1.31E-08	22	415	286	28205	1	AT5G67300	21	AT3G09940,AT3G15500,AT1G78410,AT2G24850,AT2G15080,AT1G66090,AT3G16720,AT5G64810,AT1G68520,AT1G28370,AT2G44840,AT1G80840,AT2G38470,AT1G61120,AT2G26530,AT1G25400,AT5G26920,AT3G56400,AT4G23810,AT3G23250,AT5G06870
GO:0009408	response to heat	biological_process	1.43E-10	1.46E-08	23	415	298	28205	1	AT2G38340	22	AT1G76590,AT1G07400,AT3G09440,AT5G48570,AT1G09080,AT3G61190,AT3G09350,AT2G20560,AT3G12580,AT1G23710,AT4G12400,AT2G26150,AT5G42380,AT5G59820,AT5G52640,AT5G51440,AT2G38470,AT1G74310,AT5G64510,AT5G02490,AT1G66080,AT2G38750
GO:0098542	defense response to other organism	biological_process	2.10E-10	2.12E-08	42	415	1043	28205	4	AT1G53940,AT1G06160,AT5G44420,AT5G67300	38	AT1G28370,AT1G74930,AT1G68520,AT2G32030,AT5G61600,AT3G02550,AT5G52640,AT5G15120,AT3G28740,AT2G30020,AT1G66090,AT2G15080,AT5G27420,AT3G56400,AT1G25400,AT3G55980,AT2G46400,AT1G80840,AT2G40140,AT5G02490,AT2G38470,AT3G15500,AT1G78410,AT3G16720,AT5G64810,AT2G24850,AT2G17040,AT2G40000,AT1G33960,AT4G12490,AT5G03210,AT5G06870,AT3G56710,AT3G44260,AT4G23810,AT5G26920,AT3G02840,AT2G26400
GO:0097305	response to alcohol	biological_process	2.63E-10	2.60E-08	35	415	728	28205	3	AT5G45820,AT4G08950,AT5G67300	32	AT4G11280,AT2G30020,AT1G61340,AT2G32030,AT2G38750,AT3G61890,AT1G28370,AT1G61120,AT3G03840,AT3G03830,AT1G13260,AT5G27420,AT1G76650,AT3G48360,AT3G09940,AT3G15500,AT5G17300,AT1G71030,AT2G24850,AT4G25420,AT4G14560,AT1G80840,AT2G44840,AT3G28340,AT5G44190,AT3G14440,AT4G27410,AT1G27730,AT5G37260,AT3G23250,AT5G54490,AT5G52900
GO:0019438	aromatic compound biosynthetic process	biological_process	2.65E-10	2.60E-08	86	415	3043	28205	12	AT5G67300,AT1G77200,AT4G26930,AT5G54190,AT1G03790,AT2G46310,AT2G23290,AT4G10600,AT1G19050,AT1G06160,AT2G38340,AT5G62920	74	AT2G20880,AT5G26920,AT5G44190,AT4G09450,AT3G56710,AT5G06870,AT4G36540,AT1G66230,AT1G78410,AT1G25440,AT2G38470,AT2G40140,AT2G44840,AT5G25390,AT1G13260,AT5G07700,AT1G76470,AT3G21150,AT1G52930,AT2G25900,AT3G48360,AT4G37610,AT1G66090,AT3G46090,AT4G17490,AT4G29190,AT3G02550,AT5G61600,AT1G49500,AT1G74930,AT5G43290,AT4G27410,AT4G39780,AT4G23810,AT5G51990,AT3G23250,AT5G37260,AT5G67190,AT1G22490,AT4G01250…
GO:0019222	regulation of metabolic process	biological_process	2.81E-10	2.73E-08	82	415	2909	28205	11	AT1G77200,AT4G26930,AT5G67300,AT1G03790,AT2G23290,AT2G46310,AT5G62920,AT1G19050,AT2G38340,AT1G06160,AT4G10600	71	AT2G38470,AT2G40140,AT5G25390,AT2G44840,AT1G66230,AT1G25440,AT1G78410,AT3G56710,AT4G09450,AT5G06870,AT4G36540,AT2G20880,AT5G26920,AT5G44190,AT5G61600,AT3G02550,AT3G59940,AT1G74310,AT1G74930,AT3G46090,AT4G17490,AT4G29190,AT5G15120,AT2G25900,AT2G24550,AT3G48360,AT4G37610,AT5G07700,AT1G13260,AT3G21150,AT1G80440,AT4G25490,AT2G19810,AT1G22190,AT1G80840,AT1G71030,AT5G56840,AT3G16720,AT5G64810,AT5G17300…
GO:0002252	immune effector process	biological_process	3.21E-10	3.07E-08	20	415	280	28205	0		20	AT5G47230,AT1G27730,AT5G27420,AT5G51190,AT3G23250,AT4G01250,AT5G03210,AT1G23710,AT3G56400,AT3G46600,AT1G76600,AT3G55980,AT2G32030,AT2G40140,AT2G44840,AT1G80840,AT2G38470,AT4G17490,AT5G62020,AT3G16720
GO:1901362	organic cyclic compound biosynthetic process	biological_process	4.23E-10	3.91E-08	90	415	3277	28205	15	AT5G62920,AT1G19050,AT2G38340,AT1G06160,AT4G10600,AT2G23290,AT2G46310,AT1G72430,AT1G03790,AT4G08950,AT2G39180,AT5G54190,AT1G77200,AT4G26930,AT5G67300	75	AT1G18330,AT2G21210,AT1G73500,AT1G68520,AT1G28370,AT3G61890,AT2G15080,AT2G22200,AT1G68840,AT4G37990,AT5G47370,AT5G51190,AT2G26150,AT2G46400,AT3G55980,AT1G49130,AT3G46600,AT3G56400,AT4G25490,AT2G19810,AT1G22190,AT5G02490,AT1G80840,AT4G37540,AT2G24850,AT1G71030,AT3G16720,AT5G56840,AT5G40850,AT5G64810,AT5G17300,AT3G23250,AT5G37260,AT4G01250,AT1G22490,AT5G67190,AT1G33960,AT4G25470,AT1G27730,AT5G47230…
GO:0009692	ethylene metabolic process	biological_process	4.45E-10	3.91E-08	15	415	119	28205	0		15	AT5G42380,AT3G55980,AT4G11280,AT1G61340,AT3G02840,AT4G26200,AT1G24140,AT4G24570,AT5G54490,AT3G44260,AT5G61600,AT5G27420,AT2G32030,AT3G10930,AT1G73500
GO:0009693	ethylene biosynthetic process	biological_process	4.45E-10	3.91E-08	15	415	119	28205	0		15	AT5G42380,AT3G55980,AT4G11280,AT1G61340,AT3G02840,AT4G26200,AT5G27420,AT3G10930,AT2G32030,AT1G73500,AT1G24140,AT4G24570,AT5G54490,AT3G44260,AT5G61600
GO:0043449	cellular alkene metabolic process	biological_process	4.45E-10	3.91E-08	15	415	119	28205	0		15	AT5G42380,AT3G55980,AT4G11280,AT3G02840,AT1G61340,AT4G26200,AT5G27420,AT3G10930,AT2G32030,AT1G73500,AT1G24140,AT4G24570,AT5G61600,AT5G54490,AT3G44260
GO:0043450	alkene biosynthetic process	biological_process	4.45E-10	3.91E-08	15	415	119	28205	0		15	AT4G24570,AT5G61600,AT5G54490,AT3G44260,AT1G24140,AT3G10930,AT2G32030,AT1G73500,AT5G27420,AT4G26200,AT5G42380,AT4G11280,AT3G55980,AT3G02840,AT1G61340
GO:1900673	olefin metabolic process	biological_process	4.45E-10	3.91E-08	15	415	119	28205	0		15	AT4G26200,AT1G61340,AT3G02840,AT5G42380,AT3G55980,AT4G11280,AT3G44260,AT5G54490,AT5G61600,AT4G24570,AT1G24140,AT1G73500,AT3G10930,AT2G32030,AT5G27420
GO:1900674	olefin biosynthetic process	biological_process	4.45E-10	3.91E-08	15	415	119	28205	0		15	AT1G24140,AT4G24570,AT5G54490,AT5G61600,AT3G44260,AT5G27420,AT2G32030,AT3G10930,AT1G73500,AT5G42380,AT4G11280,AT3G55980,AT3G02840,AT1G61340,AT4G26200
GO:0009863	salicylic acid mediated signaling pathway	biological_process	1.04E-09	9.06E-08	23	415	353	28205	1	AT5G67300	22	AT2G26400,AT5G26920,AT1G25400,AT4G23810,AT3G56400,AT3G56710,AT5G06870,AT1G33960,AT1G66090,AT2G15080,AT3G16720,AT3G15500,AT5G15120,AT1G78410,AT3G02550,AT2G38470,AT2G26530,AT1G68520,AT2G40140,AT1G80840,AT2G44840,AT1G28370
GO:0071446	cellular response to salicylic acid stimulus	biological_process	1.16E-09	9.93E-08	23	415	355	28205	1	AT5G67300	22	AT1G80840,AT2G44840,AT1G28370,AT1G68520,AT2G40140,AT2G26530,AT3G02550,AT2G38470,AT5G15120,AT3G15500,AT1G78410,AT3G16720,AT1G66090,AT2G15080,AT1G33960,AT5G06870,AT3G56710,AT4G23810,AT3G56400,AT5G26920,AT1G25400,AT2G26400
GO:0060255	regulation of macromolecule metabolic process	biological_process	1.27E-09	1.08E-07	72	415	2478	28205	11	AT1G03790,AT4G26930,AT1G77200,AT5G67300,AT1G19050,AT2G38340,AT1G06160,AT5G62920,AT4G10600,AT2G46310,AT2G23290	61	AT4G17490,AT4G29190,AT3G46090,AT1G74930,AT5G61600,AT3G02550,AT1G74310,AT3G21150,AT5G07700,AT1G13260,AT4G37610,AT2G25900,AT3G48360,AT1G66230,AT1G25440,AT2G40140,AT5G25390,AT2G44840,AT2G38470,AT5G44190,AT2G20880,AT4G09450,AT4G36540,AT5G06870,AT2G22200,AT2G15080,AT1G73500,AT1G68520,AT1G28370,AT3G61890,AT1G18330,AT1G49130,AT3G56400,AT3G46600,AT2G46400,AT3G55980,AT5G51190,AT5G47370,AT2G26150,AT1G68840…
GO:0045087	innate immune response	biological_process	1.52E-09	1.28E-07	36	415	867	28205	2	AT1G06160,AT5G44420	34	AT2G24550,AT5G27420,AT4G37990,AT2G46400,AT1G13260,AT3G56400,AT1G25400,AT1G69490,AT3G02550,AT1G28370,AT1G68520,AT2G15080,AT1G66090,AT5G15120,AT5G06870,AT3G56710,AT1G33960,AT3G02840,AT3G19030,AT2G26400,AT4G23810,AT5G26920,AT2G26530,AT2G38470,AT2G44840,AT1G80840,AT2G40140,AT5G02490,AT3G16720,AT2G17040,AT2G24850,AT2G40000,AT1G78410,AT3G15500
GO:0006955	immune response	biological_process	1.85E-09	1.53E-07	36	415	875	28205	2	AT1G06160,AT5G44420	34	AT5G15120,AT1G66090,AT2G15080,AT1G68520,AT1G28370,AT3G02550,AT1G69490,AT1G25400,AT3G56400,AT1G13260,AT2G46400,AT4G37990,AT5G27420,AT2G24550,AT3G15500,AT1G78410,AT2G40000,AT2G17040,AT2G24850,AT3G16720,AT5G02490,AT2G40140,AT1G80840,AT2G44840,AT2G38470,AT2G26530,AT5G26920,AT4G23810,AT2G26400,AT3G19030,AT3G02840,AT1G33960,AT3G56710,AT5G06870
GO:0034654	nucleobase-containing compound biosynthetic process	biological_process	1.87E-09	1.53E-07	72	415	2466	28205	11	AT1G06160,AT2G38340,AT1G19050,AT5G62920,AT4G10600,AT2G46310,AT2G23290,AT1G03790,AT4G26930,AT1G77200,AT5G67300	61	AT2G22200,AT2G15080,AT3G61890,AT1G28370,AT1G68520,AT1G73500,AT1G18330,AT3G56400,AT3G46600,AT1G49130,AT3G55980,AT2G46400,AT2G26150,AT5G51190,AT5G47370,AT1G68840,AT5G17300,AT5G64810,AT5G56840,AT1G71030,AT1G80840,AT1G22190,AT2G19810,AT4G25490,AT4G23810,AT5G51990,AT4G39780,AT4G27410,AT5G43290,AT5G47230,AT4G25470,AT1G27730,AT5G67190,AT4G01250,AT1G22490,AT3G23250,AT5G37260,AT4G29190,AT4G17490,AT3G46090…
GO:0009414	response to water deprivation	biological_process	3.12E-09	2.53E-07	25	415	419	28205	3	AT2G38340,AT4G24275,AT5G67300	22	AT3G15500,AT3G09940,AT5G59820,AT2G24850,AT5G45340,AT2G38750,AT2G44840,AT1G28370,AT3G61890,AT1G22190,AT1G61120,AT4G25490,AT2G38470,AT3G14440,AT4G27410,AT2G20880,AT2G37770,AT5G07700,AT1G27730,AT5G27420,AT3G23250,AT5G54490
GO:0033993	response to lipid	biological_process	4.25E-09	3.41E-07	36	415	843	28205	3	AT5G45820,AT4G08950,AT5G67300	33	AT2G38750,AT3G61890,AT1G28370,AT2G32030,AT1G61120,AT4G11280,AT2G30020,AT1G61340,AT5G27420,AT1G76650,AT3G48360,AT3G03830,AT3G03840,AT1G13260,AT1G80840,AT2G44840,AT4G14560,AT3G28340,AT3G15500,AT5G17300,AT3G09940,AT4G25420,AT1G71030,AT2G24850,AT1G27730,AT4G36540,AT5G52900,AT5G37260,AT3G23250,AT5G54490,AT3G14440,AT5G44190,AT4G27410
GO:0009415	response to water	biological_process	4.70E-09	3.73E-07	25	415	427	28205	3	AT5G67300,AT4G24275,AT2G38340	22	AT1G27730,AT5G27420,AT3G23250,AT5G54490,AT3G14440,AT4G27410,AT2G20880,AT2G37770,AT5G07700,AT2G44840,AT2G38750,AT3G61890,AT1G28370,AT1G22190,AT1G61120,AT4G25490,AT2G38470,AT3G15500,AT3G09940,AT5G59820,AT5G45340,AT2G24850
GO:0042542	response to hydrogen peroxide	biological_process	5.69E-09	4.47E-07	17	415	194	28205	0		17	AT1G74310,AT5G64510,AT1G66080,AT5G02490,AT5G52640,AT5G51440,AT3G48360,AT3G12580,AT2G20560,AT4G37610,AT2G26150,AT4G12400,AT3G09440,AT1G09080,AT4G23810,AT3G09350,AT5G48570
GO:0034976	response to endoplasmic reticulum stress	biological_process	9.92E-09	7.71E-07	22	415	357	28205	0		22	AT2G20560,AT3G12580,AT4G12400,AT2G26150,AT5G27420,AT3G02840,AT5G48570,AT1G09080,AT3G28340,AT1G74310,AT5G64510,AT1G24140,AT5G02490,AT2G40140,AT1G80840,AT1G66080,AT1G28370,AT5G42380,AT4G35180,AT5G59820,AT5G51440,AT3G15500
GO:0000302	response to reactive oxygen species	biological_process	1.09E-08	8.37E-07	21	415	321	28205	0		21	AT2G20560,AT3G12580,AT3G48360,AT4G12400,AT2G26150,AT4G37610,AT3G09440,AT3G02840,AT5G48570,AT4G23810,AT3G09350,AT1G09080,AT5G64510,AT1G74310,AT1G61120,AT5G02490,AT1G66080,AT5G42380,AT4G17490,AT5G51440,AT5G52640
GO:0003677	DNA binding	molecular_function	1.16E-08	8.84E-07	48	415	1364	28205	9	AT2G38340,AT1G06160,AT5G65350,AT4G10600,AT4G26930,AT1G77200,AT5G67300,AT2G23290,AT2G46310	39	AT1G28370,AT1G74930,AT5G61600,AT1G18330,AT4G17490,AT2G22200,AT5G47370,AT5G51190,AT2G26150,AT2G25900,AT1G68840,AT5G07700,AT1G13260,AT2G46400,AT5G25390,AT2G44840,AT4G25490,AT1G22190,AT1G66230,AT5G17300,AT1G71030,AT5G62020,AT5G56840,AT4G25470,AT5G47230,AT1G27730,AT4G09450,AT3G23250,AT5G37260,AT1G22490,AT1G25560,AT5G67190,AT4G36540,AT5G26920,AT5G44190,AT4G39780,AT5G51990,AT4G23810,AT2G20880
GO:0009737	response to abscisic acid	biological_process	2.15E-08	1.62E-06	29	415	621	28205	2	AT5G67300,AT5G45820	27	AT4G27410,AT3G14440,AT5G44190,AT3G48360,AT1G76650,AT5G54490,AT5G37260,AT3G23250,AT5G27420,AT1G27730,AT4G25420,AT1G61340,AT4G11280,AT2G30020,AT2G24850,AT1G71030,AT5G17300,AT3G15500,AT3G09940,AT1G61120,AT3G28340,AT1G28370,AT3G61890,AT2G38750,AT2G44840,AT1G80840,AT2G32030
GO:0018130	heterocycle biosynthetic process	biological_process	2.21E-08	1.65E-06	76	415	2817	28205	12	AT4G10600,AT1G19050,AT2G38340,AT1G06160,AT5G62920,AT2G46310,AT2G23290,AT1G03790,AT5G67300,AT4G26930,AT1G77200,AT5G54190	64	AT1G49130,AT3G56400,AT3G46600,AT3G55980,AT2G46400,AT5G51190,AT5G47370,AT2G26150,AT1G68840,AT2G22200,AT2G15080,AT1G73500,AT2G21210,AT1G68520,AT1G28370,AT3G61890,AT1G18330,AT4G39780,AT5G51990,AT4G23810,AT5G43290,AT4G27410,AT5G47230,AT4G25470,AT1G27730,AT3G23250,AT5G37260,AT1G22490,AT4G01250,AT5G67190,AT5G17300,AT1G71030,AT5G56840,AT5G40850,AT5G64810,AT1G80840,AT4G25490,AT2G19810,AT1G22190,AT3G21150…
GO:0072330	monocarboxylic acid biosynthetic process	biological_process	2.91E-08	2.15E-06	28	415	584	28205	1	AT1G23450	27	AT2G46400,AT5G26920,AT1G32920,AT4G23810,AT3G14440,AT3G56400,AT3G61190,AT3G23250,AT3G56710,AT1G76650,AT1G33960,AT1G27730,AT1G66090,AT2G24850,AT5G59820,AT4G25420,AT3G16720,AT3G09940,AT3G15500,AT1G78410,AT2G38470,AT1G61120,AT5G02490,AT1G73500,AT1G49500,AT3G51450,AT1G80840
GO:0009626	plant-type hypersensitive response	biological_process	4.37E-08	3.19E-06	22	415	400	28205	0		22	AT4G37990,AT5G06870,AT2G24550,AT4G23810,AT3G56400,AT5G26920,AT1G25400,AT3G02840,AT3G19030,AT1G13260,AT1G80840,AT2G44840,AT1G28370,AT1G68520,AT2G40140,AT2G26530,AT2G38470,AT3G15500,AT1G78410,AT3G16720,AT1G66090,AT2G15080
GO:0034050	host programmed cell death induced by symbiont	biological_process	4.61E-08	3.34E-06	22	415	401	28205	0		22	AT3G16720,AT1G66090,AT2G15080,AT3G15500,AT1G78410,AT2G26530,AT2G38470,AT1G80840,AT2G44840,AT1G28370,AT1G68520,AT2G40140,AT3G02840,AT3G19030,AT1G13260,AT4G23810,AT3G56400,AT5G26920,AT1G25400,AT5G06870,AT2G24550,AT4G37990
GO:0043067	regulation of programmed cell death	biological_process	4.72E-08	3.39E-06	22	415	397	28205	0		22	AT2G40140,AT1G68520,AT1G28370,AT2G44840,AT1G80840,AT2G38470,AT2G26530,AT5G64530,AT1G78410,AT3G15500,AT1G66090,AT2G15080,AT3G16720,AT2G24550,AT5G06870,AT1G25400,AT5G26920,AT3G56400,AT4G23810,AT3G19030,AT1G13260,AT3G02840
GO:0009644	response to high light intensity	biological_process	4.95E-08	3.52E-06	17	415	224	28205	0		17	AT2G20560,AT3G12580,AT1G27730,AT2G26150,AT4G12400,AT3G09440,AT3G09350,AT1G09080,AT5G48570,AT5G64510,AT1G74310,AT1G66080,AT5G02490,AT1G71030,AT5G51440,AT5G52640,AT4G17490
GO:0009814	defense response, incompatible interaction	biological_process	4.99E-08	3.52E-06	26	415	538	28205	2	AT5G44420,AT1G06160	24	AT2G26400,AT2G46400,AT1G25400,AT5G26920,AT3G56400,AT4G23810,AT3G56710,AT5G06870,AT1G33960,AT5G27420,AT2G17040,AT2G24850,AT2G15080,AT2G40000,AT3G16720,AT3G15500,AT5G15120,AT1G78410,AT2G38470,AT3G02550,AT1G68520,AT5G02490,AT1G28370,AT1G80840
GO:0010941	regulation of cell death	biological_process	6.53E-08	4.51E-06	22	415	405	28205	0		22	AT5G06870,AT2G24550,AT3G02840,AT3G19030,AT1G13260,AT4G23810,AT3G56400,AT5G26920,AT1G25400,AT5G64530,AT2G26530,AT2G38470,AT2G44840,AT1G80840,AT1G28370,AT1G68520,AT2G40140,AT3G16720,AT2G15080,AT1G66090,AT3G15500,AT1G78410
GO:0006457	protein folding	biological_process	6.53E-08	4.51E-06	19	415	290	28205	1	AT2G47440	18	AT2G17880,AT4G36040,AT1G80920,AT5G48570,AT3G09350,AT1G09080,AT3G09440,AT4G12400,AT2G26150,AT2G20560,AT3G12580,AT5G51440,AT5G52640,AT5G02490,AT1G66080,AT3G14200,AT1G74310,AT5G64510
GO:0010363	regulation of plant-type hypersensitive response	biological_process	6.68E-08	4.57E-06	21	415	371	28205	0		21	AT1G25400,AT5G26920,AT3G56400,AT4G23810,AT3G19030,AT1G13260,AT3G02840,AT2G24550,AT5G06870,AT3G15500,AT1G78410,AT1G66090,AT2G15080,AT3G16720,AT2G40140,AT1G68520,AT1G28370,AT2G44840,AT1G80840,AT2G38470,AT2G26530
GO:0031348	negative regulation of defense response	biological_process	7.74E-08	5.25E-06	18	415	277	28205	0		18	AT1G68520,AT1G80840,AT1G28370,AT2G38470,AT1G78410,AT3G15500,AT1G66090,AT2G15080,AT4G35180,AT3G16720,AT1G33960,AT3G56710,AT5G06870,AT5G26920,AT1G25400,AT4G23810,AT3G61190,AT3G56400
GO:0012501	programmed cell death	biological_process	8.28E-08	5.57E-06	23	415	449	28205	0		23	AT2G15080,AT1G66090,AT3G16720,AT3G15500,AT1G78410,AT2G38470,AT2G26530,AT5G64530,AT2G40140,AT1G68520,AT1G28370,AT2G44840,AT1G80840,AT1G13260,AT3G19030,AT3G02840,AT5G26920,AT1G25400,AT3G56400,AT4G23810,AT2G24550,AT5G06870,AT4G37990
GO:0006612	protein targeting to membrane	biological_process	9.23E-08	6.15E-06	21	415	376	28205	0		21	AT1G68520,AT2G40140,AT1G80840,AT2G44840,AT1G28370,AT2G38470,AT2G26530,AT1G78410,AT3G15500,AT1G66090,AT2G15080,AT3G16720,AT2G24550,AT5G06870,AT5G26920,AT1G25400,AT4G23810,AT3G56400,AT1G13260,AT3G19030,AT3G02840
GO:0009694	jasmonic acid metabolic process	biological_process	9.73E-08	6.43E-06	14	415	160	28205	0		14	AT2G29450,AT1G80840,AT1G27730,AT3G51450,AT3G23250,AT1G61120,AT1G76650,AT5G06870,AT1G32920,AT3G09940,AT3G61190,AT3G15500,AT2G24850,AT5G59820
GO:0072657	protein localization to membrane	biological_process	1.08E-07	6.99E-06	21	415	379	28205	0		21	AT3G19030,AT1G13260,AT3G02840,AT1G25400,AT5G26920,AT3G56400,AT4G23810,AT2G24550,AT5G06870,AT2G15080,AT1G66090,AT3G16720,AT1G78410,AT3G15500,AT2G38470,AT2G26530,AT2G40140,AT1G68520,AT1G28370,AT1G80840,AT2G44840
GO:0090150	establishment of protein localization to membrane	biological_process	1.08E-07	6.99E-06	21	415	379	28205	0		21	AT5G06870,AT2G24550,AT3G56400,AT4G23810,AT5G26920,AT1G25400,AT3G02840,AT3G19030,AT1G13260,AT1G28370,AT1G80840,AT2G44840,AT2G40140,AT1G68520,AT2G26530,AT2G38470,AT3G15500,AT1G78410,AT3G16720,AT1G66090,AT2G15080
GO:0048583	regulation of response to stimulus	biological_process	1.10E-07	7.10E-06	30	415	735	28205	2	AT5G67300,AT5G65080	28	AT1G80440,AT5G26920,AT1G25400,AT4G23810,AT3G61190,AT3G56400,AT2G20880,AT1G13260,AT3G19030,AT3G02840,AT1G33960,AT2G24550,AT3G56710,AT5G06870,AT3G15500,AT1G78410,AT2G15080,AT1G66090,AT4G35180,AT3G16720,AT1G68520,AT2G40140,AT1G80840,AT2G44840,AT1G28370,AT2G38470,AT2G26530,AT3G59940
GO:0050832	defense response to fungus	biological_process	1.13E-07	7.22E-06	20	415	351	28205	1	AT5G67300	19	AT5G26920,AT3G56400,AT4G23810,AT3G02840,AT3G55980,AT4G12490,AT3G56710,AT3G15500,AT1G78410,AT1G66090,AT3G16720,AT2G30020,AT5G64810,AT2G40140,AT2G32030,AT1G28370,AT1G80840,AT5G61600,AT2G38470
GO:0009738	abscisic acid-activated signaling pathway	biological_process	1.20E-07	7.56E-06	17	415	253	28205	0		17	AT1G27730,AT5G27420,AT1G76650,AT3G48360,AT3G23250,AT5G54490,AT4G27410,AT2G44840,AT1G80840,AT1G28370,AT2G32030,AT1G61120,AT3G28340,AT3G15500,AT3G09940,AT2G30020,AT2G24850
GO:0009862	systemic acquired resistance, salicylic acid mediated signaling pathway	biological_process	1.29E-07	8.06E-06	17	415	251	28205	0		17	AT3G56710,AT5G06870,AT2G26400,AT5G26920,AT1G25400,AT4G23810,AT3G56400,AT3G02550,AT2G38470,AT1G68520,AT1G80840,AT1G28370,AT2G15080,AT3G16720,AT3G15500,AT5G15120,AT1G78410
GO:0045088	regulation of innate immune response	biological_process	1.30E-07	8.06E-06	22	415	419	28205	0		22	AT3G15500,AT1G78410,AT3G16720,AT1G66090,AT2G15080,AT1G28370,AT1G80840,AT2G44840,AT2G40140,AT1G68520,AT2G26530,AT2G38470,AT3G56400,AT4G23810,AT5G26920,AT1G25400,AT3G02840,AT3G19030,AT1G13260,AT5G06870,AT3G56710,AT2G24550
GO:0080135	regulation of cellular response to stress	biological_process	1.31E-07	8.06E-06	21	415	385	28205	0		21	AT5G26920,AT1G25400,AT3G56400,AT4G23810,AT3G19030,AT1G13260,AT3G02840,AT2G24550,AT5G06870,AT1G78410,AT3G15500,AT1G66090,AT2G15080,AT3G16720,AT2G40140,AT1G68520,AT1G28370,AT2G44840,AT1G80840,AT2G38470,AT2G26530
GO:0050776	regulation of immune response	biological_process	1.45E-07	8.90E-06	22	415	422	28205	0		22	AT3G19030,AT1G13260,AT3G02840,AT5G26920,AT1G25400,AT4G23810,AT3G56400,AT2G24550,AT3G56710,AT5G06870,AT2G15080,AT1G66090,AT3G16720,AT1G78410,AT3G15500,AT2G38470,AT2G26530,AT1G68520,AT2G40140,AT2G44840,AT1G80840,AT1G28370
GO:0080134	regulation of response to stress	biological_process	1.58E-07	9.59E-06	26	415	571	28205	0		26	AT2G26530,AT2G38470,AT1G28370,AT1G80840,AT2G44840,AT2G40140,AT1G68520,AT3G16720,AT4G35180,AT2G15080,AT1G66090,AT3G15500,AT1G78410,AT5G06870,AT3G56710,AT2G24550,AT1G33960,AT3G02840,AT2G20880,AT3G19030,AT1G13260,AT3G56400,AT3G61190,AT4G23810,AT5G26920,AT1G25400
GO:0002682	regulation of immune system process	biological_process	1.68E-07	1.01E-05	22	415	425	28205	0		22	AT3G15500,AT1G78410,AT2G15080,AT1G66090,AT3G16720,AT1G68520,AT2G40140,AT2G44840,AT1G80840,AT1G28370,AT2G38470,AT2G26530,AT1G25400,AT5G26920,AT4G23810,AT3G56400,AT3G19030,AT1G13260,AT3G02840,AT2G24550,AT3G56710,AT5G06870
GO:0048585	negative regulation of response to stimulus	biological_process	2.13E-07	1.27E-05	20	415	369	28205	0		20	AT3G56710,AT5G06870,AT1G33960,AT1G80440,AT1G25400,AT5G26920,AT4G23810,AT3G61190,AT3G56400,AT2G38470,AT3G59940,AT1G68520,AT1G80840,AT1G28370,AT1G66090,AT2G15080,AT4G35180,AT3G16720,AT3G15500,AT1G78410
GO:0031347	regulation of defense response	biological_process	2.19E-07	1.30E-05	25	415	543	28205	0		25	AT2G38470,AT2G26530,AT2G40140,AT1G68520,AT1G28370,AT2G44840,AT1G80840,AT1G66090,AT2G15080,AT3G16720,AT4G35180,AT3G15500,AT1G78410,AT3G56710,AT2G24550,AT5G06870,AT1G33960,AT3G19030,AT1G13260,AT3G02840,AT5G26920,AT1G25400,AT3G56400,AT3G61190,AT4G23810
GO:0071215	cellular response to abscisic acid stimulus	biological_process	2.71E-07	1.59E-05	17	415	268	28205	0		17	AT4G27410,AT3G48360,AT1G76650,AT5G54490,AT3G23250,AT5G27420,AT1G27730,AT2G30020,AT2G24850,AT3G15500,AT3G09940,AT1G61120,AT3G28340,AT1G28370,AT2G44840,AT1G80840,AT2G32030
GO:0008219	cell death	biological_process	4.13E-07	2.39E-05	23	415	497	28205	0		23	AT3G15500,AT1G78410,AT2G15080,AT1G66090,AT3G16720,AT1G68520,AT2G40140,AT1G80840,AT2G44840,AT1G28370,AT2G38470,AT2G26530,AT5G64530,AT1G25400,AT5G26920,AT4G23810,AT3G56400,AT3G19030,AT1G13260,AT3G02840,AT4G37990,AT2G24550,AT5G06870
GO:0016265	death	biological_process	4.13E-07	2.39E-05	23	415	497	28205	0		23	AT2G40140,AT1G68520,AT1G28370,AT1G80840,AT2G44840,AT2G38470,AT5G64530,AT2G26530,AT3G15500,AT1G78410,AT1G66090,AT2G15080,AT3G16720,AT4G37990,AT2G24550,AT5G06870,AT1G25400,AT5G26920,AT3G56400,AT4G23810,AT3G19030,AT1G13260,AT3G02840
GO:0009617	response to bacterium	biological_process	5.57E-07	3.20E-05	25	415	589	28205	2	AT5G67300,AT1G53940	23	AT5G27420,AT1G33960,AT4G37990,AT5G06870,AT3G56710,AT3G44260,AT3G12580,AT3G56400,AT4G23810,AT5G26920,AT1G69490,AT1G80840,AT1G68520,AT5G02490,AT1G61120,AT2G38470,AT5G52640,AT1G78410,AT3G16720,AT1G61340,AT5G64810,AT2G15080,AT2G40000
GO:0071407	cellular response to organic cyclic compound	biological_process	5.72E-07	3.26E-05	23	415	537	28205	1	AT5G67300	22	AT5G06870,AT3G56710,AT1G33960,AT2G26400,AT3G56400,AT4G23810,AT1G25400,AT5G26920,AT2G26530,AT2G38470,AT3G02550,AT1G28370,AT2G44840,AT1G80840,AT2G40140,AT1G68520,AT3G16720,AT2G15080,AT1G66090,AT3G15500,AT5G15120,AT1G78410
GO:0009695	jasmonic acid biosynthetic process	biological_process	7.11E-07	4.02E-05	12	415	136	28205	0		12	AT1G32920,AT3G09940,AT3G61190,AT3G15500,AT2G24850,AT5G59820,AT1G27730,AT1G80840,AT3G51450,AT3G23250,AT1G61120,AT1G76650
GO:0010310	regulation of hydrogen peroxide metabolic process	biological_process	7.18E-07	4.03E-05	14	415	186	28205	0		14	AT5G26920,AT5G15120,AT4G23810,AT1G78410,AT3G56400,AT2G26400,AT2G15080,AT3G16720,AT1G68520,AT1G80840,AT3G02550,AT3G56710,AT2G38470,AT5G06870
GO:0010286	heat acclimation	biological_process	7.63E-07	4.25E-05	10	415	84	28205	0		10	AT4G12400,AT2G26150,AT2G38470,AT1G23710,AT1G74310,AT5G48570,AT3G61190,AT1G76590,AT5G42380,AT5G59820
GO:0042538	hyperosmotic salinity response	biological_process	7.91E-07	4.37E-05	13	415	161	28205	0		13	AT5G59820,AT4G27410,AT2G24850,AT3G15500,AT3G14440,AT3G09940,AT1G61120,AT3G23250,AT5G54490,AT2G44840,AT1G27730,AT1G28370,AT5G27420
GO:0097306	cellular response to alcohol	biological_process	1.51E-06	8.28E-05	17	415	306	28205	0		17	AT3G09940,AT3G15500,AT2G24850,AT2G30020,AT2G32030,AT1G28370,AT1G80840,AT2G44840,AT3G28340,AT1G61120,AT4G27410,AT5G27420,AT1G27730,AT5G54490,AT3G23250,AT3G48360,AT1G76650
GO:0009627	systemic acquired resistance	biological_process	1.84E-06	0.00010017	21	415	446	28205	0		21	AT1G33960,AT5G06870,AT3G56710,AT4G23810,AT3G56400,AT1G25400,AT5G26920,AT2G46400,AT2G26400,AT1G80840,AT1G28370,AT5G02490,AT1G68520,AT3G02550,AT2G38470,AT5G15120,AT1G78410,AT3G15500,AT3G16720,AT2G15080,AT2G24850
GO:0005634	nucleus	cellular_component	1.92E-06	0.00010391	179	415	9473	28205	42	AT4G10600,AT3G27473,AT3G54810,AT4G23070,AT2G38340,AT3G56790,AT2G25770,AT3G27860,AT4G24275,AT1G50040,AT2G23290,AT4G22170,AT5G65080,AT1G72760,AT5G65350,AT3G22961,AT5G36000,AT2G34440,AT5G01480,AT4G10200,AT1G06160,AT1G19050,AT5G25230,AT5G62920,AT2G46310,AT4G19000,AT3G27510,AT3G31950,AT5G01700,AT3G53250,AT1G22330,AT1G03790,AT2G47440,AT4G13320,AT2G17690,AT1G72430,AT1G29770,AT3G27940,AT5G67300,AT5G51530…	137	AT3G55980,AT2G46400,AT3G56400,AT1G69490,AT2G24240,AT1G49130,AT2G26150,AT5G51190,AT5G35770,AT3G20340,AT1G61340,AT4G05070,AT2G22200,AT5G64530,AT1G18330,AT1G28370,AT1G68520,AT1G30190,AT3G26510,AT4G27410,AT5G43290,AT4G39780,AT5G21940,AT1G22490,AT1G23710,AT1G29500,AT3G23250,AT4G25470,AT5G64810,AT3G16720,AT5G62020,AT1G71030,AT5G17300,AT1G22190,AT2G19810,AT4G25490,AT4G26950,AT1G80840,AT1G48120,AT5G02490…
GO:0033554	cellular response to stress	biological_process	2.03E-06	0.00010887	42	415	1399	28205	1	AT2G38340	41	AT1G66080,AT1G28370,AT1G68520,AT1G74310,AT5G51440,AT5G42380,AT4G35180,AT5G59820,AT2G15080,AT1G66090,AT2G26150,AT5G27420,AT4G37990,AT4G12400,AT2G24550,AT3G56400,AT1G25400,AT1G13260,AT1G80840,AT2G44840,AT5G02490,AT2G40140,AT5G64510,AT2G26530,AT1G24140,AT3G28340,AT2G38470,AT1G78410,AT3G15500,AT2G23270,AT3G16720,AT5G06870,AT3G56710,AT3G12580,AT2G20560,AT4G23810,AT1G09080,AT5G26920,AT5G48570,AT3G02840…
GO:2000377	regulation of reactive oxygen species metabolic process	biological_process	2.06E-06	0.00010989	14	415	205	28205	0		14	AT3G16720,AT2G15080,AT2G26400,AT3G56400,AT4G23810,AT5G15120,AT1G78410,AT5G26920,AT5G06870,AT2G38470,AT3G56710,AT3G02550,AT1G80840,AT1G68520
GO:0006986	response to unfolded protein	biological_process	2.13E-06	0.00011115	13	415	187	28205	0		13	AT3G15500,AT3G02840,AT5G42380,AT4G35180,AT5G59820,AT2G40140,AT5G02490,AT1G28370,AT5G27420,AT1G80840,AT2G26150,AT3G28340,AT1G24140
GO:0034620	cellular response to unfolded protein	biological_process	2.13E-06	0.00011115	13	415	187	28205	0		13	AT3G28340,AT1G24140,AT2G40140,AT5G02490,AT1G28370,AT5G27420,AT2G26150,AT1G80840,AT3G02840,AT5G42380,AT4G35180,AT5G59820,AT3G15500
GO:0035967	cellular response to topologically incorrect protein	biological_process	2.13E-06	0.00011115	13	415	187	28205	0		13	AT1G80840,AT2G26150,AT5G27420,AT1G28370,AT5G02490,AT2G40140,AT1G24140,AT3G28340,AT3G15500,AT4G35180,AT5G59820,AT5G42380,AT3G02840
GO:0071396	cellular response to lipid	biological_process	2.77E-06	0.00014346	19	415	386	28205	0		19	AT4G27410,AT3G23250,AT5G54490,AT1G76650,AT4G36540,AT3G48360,AT1G27730,AT5G27420,AT2G24850,AT2G30020,AT4G25420,AT3G09940,AT3G15500,AT3G28340,AT1G61120,AT2G32030,AT1G80840,AT2G44840,AT1G28370
GO:0000165	MAPK cascade	biological_process	2.95E-06	0.0001506	14	415	221	28205	0		14	AT3G16720,AT2G15080,AT2G17040,AT1G78410,AT3G15500,AT4G23810,AT3G56400,AT5G26920,AT5G06870,AT2G38470,AT3G56710,AT1G80840,AT1G28370,AT1G68520
GO:0023014	signal transduction by protein phosphorylation	biological_process	2.95E-06	0.0001506	14	415	221	28205	0		14	AT2G15080,AT2G17040,AT3G16720,AT5G26920,AT1G78410,AT4G23810,AT3G15500,AT3G56400,AT3G56710,AT2G38470,AT5G06870,AT1G68520,AT1G80840,AT1G28370
GO:0009416	response to light stimulus	biological_process	3.21E-06	0.00016282	37	415	1191	28205	3	AT1G29920,AT2G05100,AT5G65080	34	AT1G25560,AT3G12580,AT2G20560,AT3G56710,AT5G37260,AT1G27730,AT3G09440,AT1G09080,AT3G09350,AT1G80920,AT5G48570,AT5G64510,AT2G26530,AT1G80840,AT5G02490,AT4G25420,AT2G22880,AT5G45340,AT2G40000,AT1G71030,AT5G17300,AT5G47370,AT2G26150,AT4G12400,AT3G55980,AT3G21150,AT1G74310,AT1G66080,AT1G07135,AT5G59820,AT5G52640,AT5G51440,AT4G01560,AT4G17490
GO:0046189	phenol-containing compound biosynthetic process	biological_process	3.58E-06	0.00018028	14	415	221	28205	0		14	AT1G80840,AT5G02490,AT1G33960,AT2G38470,AT3G56710,AT1G78410,AT4G23810,AT3G56400,AT5G26920,AT2G46400,AT3G16720,AT1G66090,AT1G71030,AT2G24850
GO:0009651	response to salt stress	biological_process	5.99E-06	0.00029992	29	415	786	28205	2	AT2G38340,AT5G67300	27	AT1G73500,AT1G28370,AT3G61890,AT2G44840,AT2G38750,AT2G38470,AT1G18330,AT1G61120,AT3G09940,AT5G17300,AT3G15500,AT2G24850,AT1G71030,AT1G61340,AT5G59820,AT5G27420,AT1G27730,AT5G54490,AT5G37260,AT3G23250,AT3G48360,AT5G44190,AT3G14440,AT3G09350,AT2G37770,AT2G20880,AT4G27410
GO:0006970	response to osmotic stress	biological_process	7.02E-06	0.00034937	30	415	841	28205	2	AT5G67300,AT2G38340	28	AT3G09350,AT3G14440,AT5G44190,AT4G27410,AT2G20880,AT2G37770,AT1G27730,AT5G27420,AT3G48360,AT3G23250,AT5G37260,AT5G54490,AT3G15500,AT5G17300,AT3G09940,AT5G59820,AT1G61340,AT1G71030,AT2G24850,AT2G38750,AT2G44840,AT1G28370,AT3G61890,AT1G73500,AT1G22190,AT1G18330,AT1G61120,AT2G38470
GO:0009314	response to radiation	biological_process	8.70E-06	0.00042986	37	415	1266	28205	3	AT1G29920,AT2G05100,AT5G65080	34	AT1G27730,AT1G25560,AT5G37260,AT3G12580,AT2G20560,AT3G56710,AT3G09350,AT1G09080,AT5G48570,AT1G80920,AT3G09440,AT1G80840,AT5G02490,AT5G64510,AT2G26530,AT5G17300,AT2G22880,AT4G25420,AT1G71030,AT2G40000,AT5G45340,AT2G26150,AT5G47370,AT4G12400,AT3G21150,AT3G55980,AT1G66080,AT1G07135,AT1G74310,AT5G51440,AT5G52640,AT4G17490,AT4G01560,AT5G59820
GO:0018958	phenol-containing compound metabolic process	biological_process	8.79E-06	0.00043175	14	415	238	28205	0		14	AT3G16720,AT2G46400,AT2G24850,AT1G71030,AT1G66090,AT3G56400,AT1G78410,AT4G23810,AT5G26920,AT2G38470,AT3G56710,AT1G80840,AT1G33960,AT5G02490
GO:0009697	salicylic acid biosynthetic process	biological_process	9.64E-06	0.00047023	13	415	209	28205	0		13	AT5G02490,AT1G33960,AT1G80840,AT2G38470,AT3G56710,AT5G26920,AT1G78410,AT4G23810,AT3G56400,AT1G66090,AT2G24850,AT2G46400,AT3G16720
GO:0001666	response to hypoxia	biological_process	9.73E-06	0.00047132	9	415	100	28205	2	AT5G59070,AT2G34390	7	AT5G15120,AT3G56400,AT2G23270,AT5G26920,AT2G26400,AT2G26150,AT3G02550
GO:0030968	endoplasmic reticulum unfolded protein response	biological_process	1.05E-05	0.00050374	12	415	185	28205	0		12	AT1G28370,AT5G27420,AT1G80840,AT2G40140,AT5G02490,AT1G24140,AT3G28340,AT3G15500,AT3G02840,AT5G42380,AT4G35180,AT5G59820
GO:0016070	RNA metabolic process	biological_process	1.30E-05	0.00062284	74	415	3202	28205	11	AT1G77200,AT4G26930,AT5G67300,AT1G03790,AT2G23290,AT2G46310,AT5G62920,AT1G19050,AT1G06160,AT2G38340,AT4G10600	63	AT2G38470,AT2G40140,AT2G44840,AT5G25390,AT1G66230,AT1G25440,AT4G09450,AT3G44260,AT4G36540,AT5G06870,AT2G20880,AT5G44190,AT1G60590,AT3G02550,AT5G61600,AT1G74930,AT3G46090,AT4G17490,AT4G29190,AT2G25900,AT3G48360,AT4G37610,AT1G13260,AT5G07700,AT3G21150,AT1G52930,AT4G25490,AT1G22190,AT2G19810,AT1G80840,AT1G71030,AT5G64810,AT5G56840,AT5G17300,AT3G23250,AT5G37260,AT5G67190,AT1G22490,AT4G01250,AT1G27730…
GO:0036293	response to decreased oxygen levels	biological_process	1.32E-05	0.00062576	9	415	103	28205	2	AT2G34390,AT5G59070	7	AT3G02550,AT2G26150,AT2G26400,AT3G56400,AT5G15120,AT2G23270,AT5G26920
GO:0070482	response to oxygen levels	biological_process	1.43E-05	0.00067749	9	415	104	28205	2	AT2G34390,AT5G59070	7	AT3G02550,AT2G26150,AT2G26400,AT2G23270,AT5G26920,AT5G15120,AT3G56400
GO:0009696	salicylic acid metabolic process	biological_process	1.89E-05	0.00088519	13	415	222	28205	0		13	AT3G56400,AT4G23810,AT1G78410,AT5G26920,AT3G16720,AT2G46400,AT2G24850,AT1G66090,AT1G80840,AT1G33960,AT5G02490,AT3G56710,AT2G38470
GO:0044802	single-organism membrane organization	biological_process	2.08E-05	0.00096976	22	415	568	28205	0		22	AT2G24550,AT5G06870,AT5G26920,AT5G44190,AT1G25400,AT3G56400,AT4G23810,AT3G19030,AT1G13260,AT3G02840,AT2G40140,AT1G68520,AT1G28370,AT2G44840,AT1G80840,AT2G38470,AT2G26530,AT1G78410,AT3G15500,AT2G15080,AT1G66090,AT3G16720
GO:0009409	response to cold	biological_process	2.27E-05	0.0010509	23	415	631	28205	2	AT5G65080,AT5G49070	21	AT1G22190,AT4G25490,AT2G38470,AT1G28370,AT2G38750,AT2G40140,AT5G59820,AT3G15500,AT4G01560,AT3G48360,AT5G58780,AT4G37610,AT4G25470,AT5G47230,AT1G27730,AT4G27410,AT2G37770,AT3G56400,AT3G14440,AT3G61190,AT5G26920
GO:0061024	membrane organization	biological_process	2.29E-05	0.0010531	22	415	571	28205	0		22	AT2G38470,AT2G26530,AT1G68520,AT2G40140,AT1G80840,AT2G44840,AT1G28370,AT1G66090,AT2G15080,AT3G16720,AT3G15500,AT1G78410,AT2G24550,AT5G06870,AT3G19030,AT1G13260,AT3G02840,AT5G44190,AT5G26920,AT1G25400,AT4G23810,AT3G56400
GO:0042743	hydrogen peroxide metabolic process	biological_process	3.96E-05	0.0018116	15	415	334	28205	0		15	AT2G15080,AT2G26400,AT3G16720,AT5G26920,AT3G09940,AT3G56400,AT5G15120,AT1G78410,AT4G23810,AT3G56710,AT2G38470,AT3G02550,AT5G06870,AT1G68520,AT1G80840
GO:0009816	defense response to bacterium, incompatible interaction	biological_process	4.27E-05	0.0019435	5	415	35	28205	0		5	AT3G56710,AT2G40000,AT5G26920,AT5G27420,AT4G23810
GO:1901617	organic hydroxy compound biosynthetic process	biological_process	4.92E-05	0.002224	22	415	583	28205	4	AT1G72430,AT1G23450,AT2G39180,AT4G08950	18	AT2G38470,AT5G02490,AT1G80840,AT1G71030,AT1G66090,AT2G24850,AT4G37540,AT4G25420,AT3G16720,AT1G78410,AT3G56710,AT5G58780,AT1G33960,AT2G46400,AT5G26920,AT4G23810,AT3G14440,AT3G56400
GO:0009625	response to insect	biological_process	9.20E-05	0.0041373	7	415	77	28205	1	AT5G44420	6	AT1G25400,AT3G56400,AT1G74930,AT3G44260,AT5G07700,AT3G28740
GO:0006972	hyperosmotic response	biological_process	9.52E-05	0.0042521	13	415	250	28205	0		13	AT1G28370,AT5G27420,AT1G27730,AT2G44840,AT1G61120,AT5G54490,AT3G23250,AT3G14440,AT3G15500,AT3G09940,AT5G59820,AT4G27410,AT2G24850
GO:0042537	benzene-containing compound metabolic process	biological_process	0.00010567	0.0046941	13	415	259	28205	0		13	AT2G46400,AT3G16720,AT1G66090,AT2G24850,AT1G78410,AT4G23810,AT3G56400,AT5G26920,AT2G38470,AT3G56710,AT1G80840,AT5G02490,AT1G33960
GO:1901615	organic hydroxy compound metabolic process	biological_process	0.000118	0.0052109	25	415	765	28205	5	AT1G23450,AT1G72430,AT4G08950,AT2G39180,AT5G58170	20	AT4G37540,AT2G24850,AT5G45340,AT1G66090,AT1G71030,AT3G16720,AT4G25420,AT1G78410,AT2G38470,AT2G36800,AT5G02490,AT1G80840,AT2G46400,AT5G26920,AT3G14440,AT3G56400,AT4G23810,AT3G56710,AT5G58780,AT1G33960
GO:0048519	negative regulation of biological process	biological_process	0.00013361	0.0058655	32	415	1247	28205	2	AT1G03790,AT5G65080	30	AT3G46090,AT4G35180,AT2G15080,AT1G66090,AT3G59940,AT1G28370,AT1G68520,AT1G13260,AT3G56400,AT3G61190,AT1G25400,AT3G21150,AT1G80440,AT1G68840,AT5G47370,AT3G16720,AT1G78410,AT3G15500,AT2G38470,AT2G44840,AT1G80840,AT2G40140,AT3G02840,AT4G23810,AT5G26920,AT5G44190,AT5G06870,AT3G56710,AT1G27730,AT1G33960
GO:0072593	reactive oxygen species metabolic process	biological_process	0.00014573	0.0063603	15	415	374	28205	0		15	AT2G15080,AT2G26400,AT3G16720,AT3G09940,AT5G26920,AT5G15120,AT4G23810,AT1G78410,AT3G56400,AT3G02550,AT2G38470,AT3G56710,AT5G06870,AT1G68520,AT1G80840
GO:0034605	cellular response to heat	biological_process	0.00016516	0.0071661	4	415	18	28205	1	AT2G38340	3	AT5G48570,AT2G26150,AT2G38470
GO:0009646	response to absence of light	biological_process	0.00022002	0.0094915	5	415	37	28205	0		5	AT2G40000,AT2G26530,AT3G55980,AT1G07135,AT1G80840
GO:0043069	negative regulation of programmed cell death	biological_process	0.00039813	0.017076	9	415	168	28205	0		9	AT3G02840,AT5G26920,AT3G15500,AT3G56400,AT2G38470,AT2G40140,AT1G80840,AT2G44840,AT1G28370
GO:0060548	negative regulation of cell death	biological_process	0.00044927	0.01916	9	415	172	28205	0		9	AT3G02840,AT3G56400,AT3G15500,AT5G26920,AT2G38470,AT1G28370,AT1G80840,AT2G44840,AT2G40140
GO:0010120	camalexin biosynthetic process	biological_process	0.00051705	0.021801	3	415	11	28205	0		3	AT2G38470,AT3G56400,AT1G73500
GO:0052317	camalexin metabolic process	biological_process	0.00051705	0.021801	3	415	11	28205	0		3	AT1G73500,AT3G56400,AT2G38470
GO:0042742	defense response to bacterium	biological_process	0.00061083	0.02561	15	415	405	28205	2	AT1G53940,AT5G67300	13	AT4G23810,AT1G78410,AT5G52640,AT3G56400,AT5G26920,AT5G64810,AT3G16720,AT2G40000,AT1G80840,AT5G27420,AT3G56710,AT2G38470,AT3G44260
GO:0009403	toxin biosynthetic process	biological_process	0.00064015	0.026106	3	415	12	28205	0		3	AT2G38470,AT1G73500,AT3G56400
GO:0009700	indole phytoalexin biosynthetic process	biological_process	0.00064015	0.026106	3	415	12	28205	0		3	AT2G38470,AT3G56400,AT1G73500
GO:0046217	indole phytoalexin metabolic process	biological_process	0.00064015	0.026106	3	415	12	28205	0		3	AT2G38470,AT1G73500,AT3G56400
GO:0052314	phytoalexin metabolic process	biological_process	0.00064015	0.026106	3	415	12	28205	0		3	AT3G56400,AT1G73500,AT2G38470
GO:0052315	phytoalexin biosynthetic process	biological_process	0.00064015	0.026106	3	415	12	28205	0		3	AT3G56400,AT1G73500,AT2G38470
GO:0009595	detection of biotic stimulus	biological_process	0.00072005	0.029205	7	415	104	28205	0		7	AT2G38470,AT3G16720,AT5G26920,AT3G56400,AT1G78410,AT4G23810,AT1G80840
GO:0090304	nucleic acid metabolic process	biological_process	0.0007461	0.030098	74	415	3684	28205	11	AT1G77200,AT4G26930,AT5G67300,AT1G03790,AT2G46310,AT2G23290,AT1G19050,AT1G06160,AT2G38340,AT5G62920,AT4G10600	63	AT1G66230,AT1G25440,AT2G38470,AT2G40140,AT2G44840,AT5G25390,AT2G20880,AT5G44190,AT1G60590,AT4G09450,AT3G44260,AT4G36540,AT5G06870,AT3G46090,AT4G17490,AT4G29190,AT3G02550,AT5G61600,AT1G74930,AT1G13260,AT5G07700,AT3G21150,AT1G52930,AT2G25900,AT3G48360,AT4G37610,AT1G71030,AT5G64810,AT5G56840,AT5G17300,AT4G25490,AT1G22190,AT2G19810,AT1G80840,AT5G43290,AT4G27410,AT4G39780,AT4G23810,AT5G51990,AT3G23250…
GO:0080037	negative regulation of cytokinin-activated signaling pathway	biological_process	0.00080987	0.032495	2	415	3	28205	0		2	AT1G80440,AT3G59940
GO:0008270	zinc ion binding	molecular_function	0.00088843	0.035457	20	415	591	28205	1	AT1G54280	19	AT4G28270,AT1G49200,AT3G21150,AT1G49130,AT5G04340,AT4G03510,AT5G22920,AT4G11360,AT5G27420,AT1G49210,AT1G27730,AT3G16720,AT5G59820,AT3G46090,AT1G25440,AT1G26800,AT2G17450,AT3G18773,AT1G68520
GO:1901576	organic substance biosynthetic process	biological_process	0.00092564	0.036745	124	415	6660	28205	19	AT5G62920,AT1G06160,AT2G38340,AT1G19050,AT4G10600,AT1G23450,AT5G24030,AT2G23290,AT3G48790,AT2G46310,AT1G72430,AT1G03790,AT2G39180,AT4G08950,AT5G54190,AT1G77200,AT4G26930,AT5G67300,AT5G59070	105	AT1G18330,AT3G61890,AT1G28370,AT2G32030,AT1G68520,AT2G21210,AT1G73500,AT5G59820,AT1G61340,AT2G15080,AT2G22200,AT4G05070,AT5G58780,AT1G76650,AT1G68840,AT2G26150,AT5G51190,AT5G47370,AT4G37990,AT3G55980,AT2G46400,AT3G61190,AT3G56400,AT3G46600,AT1G49130,AT1G22190,AT2G19810,AT3G28340,AT4G25490,AT3G51450,AT1G80840,AT5G02490,AT5G40850,AT5G64810,AT5G56840,AT3G16720,AT1G71030,AT4G37540,AT2G24850,AT3G15500…
GO:0016053	organic acid biosynthetic process	biological_process	0.0011132	0.043727	28	415	1025	28205	1	AT1G23450	27	AT1G27730,AT1G33960,AT1G76650,AT3G56710,AT3G23250,AT3G61190,AT3G14440,AT3G56400,AT4G23810,AT1G32920,AT5G26920,AT2G46400,AT1G80840,AT3G51450,AT1G73500,AT1G49500,AT5G02490,AT1G61120,AT2G38470,AT3G15500,AT1G78410,AT3G09940,AT3G16720,AT4G25420,AT5G59820,AT2G24850,AT1G66090
GO:0046394	carboxylic acid biosynthetic process	biological_process	0.0011132	0.043727	28	415	1025	28205	1	AT1G23450	27	AT1G33960,AT1G27730,AT3G23250,AT3G56710,AT1G76650,AT5G26920,AT1G32920,AT4G23810,AT3G14440,AT3G56400,AT3G61190,AT2G46400,AT5G02490,AT1G49500,AT1G73500,AT1G80840,AT3G51450,AT2G38470,AT1G61120,AT3G09940,AT1G78410,AT3G15500,AT1G66090,AT2G24850,AT5G59820,AT4G25420,AT3G16720
GO:1901360	organic cyclic compound metabolic process	biological_process	0.0011666	0.045583	97	415	5127	28205	16	AT1G19050,AT2G38340,AT1G06160,AT5G62920,AT4G10600,AT2G46310,AT2G23290,AT5G24030,AT1G72430,AT4G08950,AT2G39180,AT1G03790,AT4G26930,AT1G77200,AT5G54190,AT5G67300	81	AT2G22200,AT1G73040,AT2G15080,AT1G73500,AT2G21210,AT1G68520,AT3G61890,AT1G28370,AT1G18330,AT1G49130,AT3G46600,AT3G56400,AT2G46400,AT3G55980,AT4G37990,AT5G51190,AT5G47370,AT2G26150,AT1G68840,AT5G17300,AT2G24850,AT4G37540,AT1G71030,AT5G56840,AT3G16720,AT5G40850,AT5G64810,AT5G02490,AT1G80840,AT4G25490,AT2G19810,AT1G22190,AT4G39780,AT5G51990,AT4G23810,AT5G43290,AT4G27410,AT1G33960,AT5G47230,AT4G25470…
GO:0043900	regulation of multi-organism process	biological_process	0.0012311	0.047852	8	415	146	28205	0		8	AT5G26920,AT3G09940,AT3G56400,AT1G78410,AT4G23810,AT3G16720,AT1G80840,AT2G38470
GO:0046872	metal ion binding	molecular_function	0.0012593	0.048695	29	415	1019	28205	1	AT1G54280	28	AT2G38750,AT1G68520,AT3G50770,AT3G18773,AT3G29000,AT1G25440,AT1G26800,AT4G27280,AT2G17450,AT3G16720,AT5G42380,AT3G46090,AT5G59820,AT1G49210,AT5G27420,AT1G27730,AT5G39670,AT5G04340,AT1G76650,AT4G03510,AT5G54490,AT5G22920,AT4G11360,AT3G21150,AT1G49130,AT4G28270,AT2G26400,AT1G49200
GO:0005488	binding	molecular_function	0.0013315	0.05122	121	415	6605	28205	22	AT2G46780,AT1G54280,AT2G39180,AT1G22330,AT5G65350,AT1G03790,AT1G77200,AT4G26930,AT2G05070,AT1G29920,AT5G67300,AT1G06160,AT2G38340,AT1G19050,AT1G13620,AT5G25230,AT5G62920,AT4G10600,AT2G05100,AT2G46310,AT2G23290,AT1G73890	99	AT3G46090,AT5G42380,AT4G11280,AT5G52320,AT4G27280,AT4G17490,AT1G74310,AT5G61600,AT1G74930,AT2G38750,AT4G28270,AT1G13260,AT2G37770,AT5G07700,AT3G21150,AT3G48360,AT2G25900,AT4G37610,AT5G27420,AT5G45340,AT1G62580,AT1G26800,AT1G25440,AT1G66230,AT2G38470,AT2G44840,AT5G25390,AT3G26200,AT3G09440,AT2G20880,AT1G49200,AT4G26200,AT3G09350,AT5G48570,AT5G26920,AT5G44190,AT5G04340,AT4G36540,AT4G09450,AT3G56710…
GO:0043169	cation binding	molecular_function	0.0014291	0.054694	29	415	1029	28205	1	AT1G54280	28	AT5G59820,AT5G42380,AT3G46090,AT3G16720,AT2G17450,AT4G27280,AT1G26800,AT1G25440,AT3G29000,AT3G18773,AT3G50770,AT1G68520,AT2G38750,AT2G26400,AT1G49200,AT4G28270,AT1G49130,AT3G21150,AT4G11360,AT5G54490,AT5G22920,AT4G03510,AT1G76650,AT5G04340,AT5G39670,AT1G27730,AT1G49210,AT5G27420
GO:0010583	response to cyclopentenone	biological_process	0.0016885	0.064291	8	415	148	28205	3	AT2G23130,AT1G53680,AT4G38400	5	AT3G28740,AT4G37990,AT4G14560,AT5G54490,AT2G38240
GO:0005509	calcium ion binding	molecular_function	0.0017742	0.067214	8	415	144	28205	0		8	AT4G27280,AT5G42380,AT2G38750,AT5G54490,AT3G29000,AT5G39670,AT3G50770,AT1G76650
GO:0006886	intracellular protein transport	biological_process	0.0018593	0.070082	25	415	959	28205	2	AT5G52000,AT2G46310	23	AT2G40140,AT1G68520,AT1G28370,AT2G44840,AT1G80840,AT2G38470,AT2G26530,AT4G01560,AT3G15500,AT1G78410,AT1G66090,AT2G15080,AT3G16720,AT2G24550,AT4G03510,AT5G06870,AT1G25400,AT5G26920,AT3G56400,AT4G23810,AT3G19030,AT1G13260,AT3G02840
GO:0009687	abscisic acid metabolic process	biological_process	0.0020565	0.076356	4	415	43	28205	1	AT1G23450	3	AT4G25420,AT5G45340,AT3G14440
GO:0043288	apocarotenoid metabolic process	biological_process	0.0020565	0.076356	4	415	43	28205	1	AT1G23450	3	AT4G25420,AT5G45340,AT3G14440
GO:1902644	tertiary alcohol metabolic process	biological_process	0.0020565	0.076356	4	415	43	28205	1	AT1G23450	3	AT5G45340,AT4G25420,AT3G14440
GO:0006725	cellular aromatic compound metabolic process	biological_process	0.0020749	0.076657	92	415	4910	28205	13	AT5G62920,AT2G38340,AT1G06160,AT1G19050,AT4G10600,AT2G23290,AT5G24030,AT2G46310,AT1G03790,AT5G54190,AT1G77200,AT4G26930,AT5G67300	79	AT1G18330,AT1G28370,AT3G61890,AT1G73500,AT2G21210,AT1G68520,AT1G73040,AT2G15080,AT2G22200,AT1G68840,AT5G51190,AT5G47370,AT2G26150,AT4G37990,AT2G46400,AT3G55980,AT3G46600,AT3G56400,AT1G49130,AT2G19810,AT1G22190,AT4G25490,AT1G80840,AT5G02490,AT5G56840,AT3G16720,AT5G64810,AT5G40850,AT2G24850,AT1G71030,AT5G17300,AT1G22490,AT4G01250,AT5G67190,AT5G37260,AT3G23250,AT1G27730,AT4G25470,AT5G47230,AT1G33960…
GO:0007623	circadian rhythm	biological_process	0.0021771	0.079647	8	415	171	28205	3	AT1G19050,AT3G54810,AT5G62920	5	AT4G33980,AT5G17300,AT3G48360,AT1G18330,AT5G37260
GO:0048511	rhythmic process	biological_process	0.0021771	0.079647	8	415	171	28205	3	AT1G19050,AT3G54810,AT5G62920	5	AT4G33980,AT5G17300,AT3G48360,AT1G18330,AT5G37260
GO:0008150	biological_process	biological_process	0.0024421	0.088871	350	415	22231	28205	98	AT4G14548,AT5G49070,AT3G45660,AT5G54370,AT3G54810,AT5G44430,AT5G40100,AT2G25770,AT4G03210,AT5G45820,AT1G11080,AT5G54190,AT5G60290,AT5G44420,AT3G59250,AT2G26010,AT2G39180,AT4G08950,AT3G53160,AT1G64820,AT4G04990,AT5G58170,AT5G52000,AT4G21480,AT4G10200,AT2G01008,AT4G21323,AT5G03620,AT1G55175,AT2G28040,AT5G67300,AT3G27940,AT4G37220,AT2G23130,AT1G77200,AT1G03790,AT2G47440,AT4G38400,AT1G53680,AT5G15360…	252	AT1G29500,AT5G21940,AT1G22490,AT2G26400,AT1G76590,AT5G18080,AT1G30190,AT1G21000,AT5G18060,AT1G22190,AT2G26530,AT4G14560,AT5G02490,AT4G26950,AT5G62020,AT1G71030,AT5G40850,AT5G64810,AT3G16720,AT2G29450,AT2G26150,AT5G51190,AT2G46400,AT3G55980,AT2G24240,AT1G69490,AT1G49130,AT3G03840,AT3G56400,AT5G18010,AT5G64530,AT1G18330,AT1G68520,AT2G15080,AT2G28400,AT3G20340,AT1G61340,AT4G05070,AT4G09450,AT3G56710…
GO:0034613	cellular protein localization	biological_process	0.0024531	0.088871	25	415	979	28205	2	AT5G52000,AT2G46310	23	AT2G24550,AT4G03510,AT5G06870,AT5G26920,AT1G25400,AT4G23810,AT3G56400,AT3G19030,AT1G13260,AT3G02840,AT1G68520,AT2G40140,AT1G80840,AT2G44840,AT1G28370,AT2G38470,AT2G26530,AT4G01560,AT3G15500,AT1G78410,AT2G15080,AT1G66090,AT3G16720
GO:0008152	metabolic process	biological_process	0.0028457	0.1026	177	415	10497	28205	33	AT2G28040,AT5G62920,AT5G03620,AT4G21323,AT1G06160,AT1G19050,AT2G05100,AT5G58170,AT5G24030,AT2G46310,AT1G72430,AT1G53680,AT5G20940,AT2G47440,AT1G03790,AT4G26930,AT1G77200,AT5G59070,AT5G67300,AT2G05070,AT2G38340,AT4G10600,AT1G23450,AT2G23290,AT5G49070,AT3G48790,AT5G58840,AT2G39180,AT4G08950,AT4G30290,AT5G54190,AT1G29920,AT1G11080	144	AT3G61890,AT1G72940,AT5G59820,AT1G73040,AT5G47370,AT4G37990,AT1G76650,AT1G68840,AT4G11360,AT3G46600,AT3G61190,AT1G76600,AT3G51450,AT3G28340,AT4G15210,AT3G15500,AT5G56840,AT4G37540,AT2G17040,AT2G24850,AT1G27730,AT5G47230,AT3G10930,AT1G33960,AT4G03510,AT5G67420,AT5G67190,AT4G01250,AT2G38240,AT5G37260,AT2G20560,AT4G23810,AT1G09080,AT5G51990,AT3G19030,AT1G74930,AT2G36800,AT4G01560,AT5G42380,AT3G46090…
GO:0080027	response to herbivore	biological_process	0.0028748	0.10307	2	415	7	28205	0		2	AT4G15210,AT1G61120
GO:0044283	small molecule biosynthetic process	biological_process	0.0028864	0.10307	33	415	1350	28205	4	AT4G08950,AT2G39180,AT1G72430,AT1G23450	29	AT3G56400,AT3G61190,AT2G46400,AT5G58780,AT1G76650,AT1G66090,AT5G59820,AT1G73500,AT1G49500,AT1G61120,AT5G26920,AT1G32920,AT3G14440,AT4G23810,AT1G33960,AT1G27730,AT3G56710,AT3G23250,AT3G09940,AT1G78410,AT3G15500,AT4G37540,AT2G24850,AT4G25420,AT3G16720,AT5G02490,AT1G80840,AT3G51450,AT2G38470
GO:1902580	single-organism cellular localization	biological_process	0.0029447	0.10465	23	415	893	28205	1	AT2G46310	22	AT2G40140,AT1G68520,AT1G28370,AT2G44840,AT1G80840,AT2G38470,AT2G26530,AT4G01560,AT1G78410,AT3G15500,AT1G66090,AT2G15080,AT3G16720,AT2G24550,AT5G06870,AT1G25400,AT5G26920,AT3G56400,AT4G23810,AT3G19030,AT1G13260,AT3G02840
GO:0006605	protein targeting	biological_process	0.0030019	0.10617	23	415	892	28205	1	AT2G46310	22	AT3G02840,AT3G19030,AT1G13260,AT3G56400,AT4G23810,AT5G26920,AT1G25400,AT5G06870,AT2G24550,AT3G16720,AT1G66090,AT2G15080,AT1G78410,AT3G15500,AT4G01560,AT2G26530,AT2G38470,AT1G28370,AT2G44840,AT1G80840,AT2G40140,AT1G68520
GO:0070370	cellular heat acclimation	biological_process	0.0031149	0.10917	2	415	6	28205	0		2	AT5G48570,AT2G38470
GO:0044249	cellular biosynthetic process	biological_process	0.0031157	0.10917	116	415	6352	28205	15	AT1G23450,AT2G46310,AT3G48790,AT2G23290,AT1G19050,AT2G38340,AT1G06160,AT5G62920,AT4G10600,AT1G77200,AT4G26930,AT5G54190,AT5G67300,AT5G59070,AT1G03790	101	AT2G24850,AT1G71030,AT5G56840,AT3G16720,AT5G64810,AT5G40850,AT5G17300,AT3G15500,AT4G25490,AT2G19810,AT1G22190,AT5G02490,AT1G80840,AT3G51450,AT5G43290,AT4G27410,AT4G39780,AT5G51990,AT4G23810,AT5G37260,AT3G23250,AT4G01250,AT1G22490,AT5G67190,AT1G33960,AT3G10930,AT4G25470,AT5G47230,AT1G27730,AT2G15080,AT1G61340,AT5G59820,AT2G22200,AT4G05070,AT1G18330,AT2G21210,AT1G73500,AT1G68520,AT2G32030,AT3G61890…
GO:0035966	response to topologically incorrect protein	biological_process	0.0031888	0.11121	13	415	369	28205	0		13	AT4G35180,AT5G42380,AT5G59820,AT3G02840,AT3G15500,AT3G28340,AT1G24140,AT5G02490,AT2G40140,AT2G26150,AT1G80840,AT1G28370,AT5G27420
GO:0044271	cellular nitrogen compound biosynthetic process	biological_process	0.0032052	0.11126	79	415	3917	28205	12	AT1G03790,AT5G54190,AT1G77200,AT4G26930,AT5G67300,AT5G62920,AT2G38340,AT1G06160,AT1G19050,AT4G10600,AT2G23290,AT2G46310	67	AT1G74310,AT5G61600,AT3G02550,AT1G74930,AT1G49500,AT3G46090,AT4G29190,AT4G17490,AT3G48360,AT2G25900,AT4G37610,AT5G07700,AT1G13260,AT1G52930,AT3G21150,AT2G38470,AT5G25390,AT2G44840,ATCG00950,AT2G40140,AT1G25440,AT1G66230,AT4G36540,AT5G06870,AT4G09450,AT2G20880,AT5G44190,AT1G18330,AT3G61890,AT1G28370,AT1G73500,AT2G21210,AT1G68520,AT2G15080,AT2G22200,AT1G68840,AT5G47370,AT5G51190,AT2G26150,AT3G55980…
GO:0009058	biosynthetic process	biological_process	0.0032998	0.11401	124	415	6892	28205	19	AT4G26930,AT1G77200,AT5G54190,AT5G59070,AT5G67300,AT1G72430,AT2G39180,AT4G08950,AT1G03790,AT1G23450,AT3G48790,AT2G46310,AT5G24030,AT2G23290,AT1G06160,AT2G38340,AT1G19050,AT5G62920,AT4G10600	105	AT1G78410,AT1G25440,AT1G66230,AT3G09940,AT4G25420,AT2G44840,AT5G25390,ATCG00950,AT2G40140,AT1G24140,AT4G24570,AT2G38470,AT3G14440,AT5G44190,AT5G48570,AT1G32920,AT5G26920,AT3G02840,AT2G20880,AT4G26200,AT5G06870,AT4G36540,AT4G09450,AT3G56710,AT5G54490,AT3G44260,AT4G29190,AT4G17490,AT5G42380,AT4G11280,AT3G46090,AT1G66090,AT1G74930,AT1G49500,AT1G74310,AT1G61120,AT3G02550,AT5G61600,AT1G52930,AT3G21150…
GO:0015031	protein transport	biological_process	0.0034649	0.11862	25	415	1002	28205	2	AT5G52000,AT2G46310	23	AT1G68520,AT2G40140,AT1G80840,AT2G44840,AT1G28370,AT2G38470,AT2G26530,AT4G01560,AT1G78410,AT3G15500,AT1G66090,AT2G15080,AT3G16720,AT2G24550,AT4G03510,AT5G06870,AT5G26920,AT1G25400,AT4G23810,AT3G56400,AT3G19030,AT1G13260,AT3G02840
GO:0045184	establishment of protein localization	biological_process	0.0034649	0.11862	25	415	1002	28205	2	AT2G46310,AT5G52000	23	AT4G23810,AT3G56400,AT5G26920,AT1G25400,AT3G02840,AT3G19030,AT1G13260,AT4G03510,AT5G06870,AT2G24550,AT3G15500,AT1G78410,AT4G01560,AT3G16720,AT2G15080,AT1G66090,AT1G80840,AT2G44840,AT1G28370,AT1G68520,AT2G40140,AT2G26530,AT2G38470
GO:0070727	cellular macromolecule localization	biological_process	0.0035074	0.11952	25	415	1014	28205	2	AT2G46310,AT5G52000	23	AT5G26920,AT1G25400,AT4G23810,AT3G56400,AT1G13260,AT3G19030,AT3G02840,AT2G24550,AT4G03510,AT5G06870,AT4G01560,AT3G15500,AT1G78410,AT1G66090,AT2G15080,AT3G16720,AT1G68520,AT2G40140,AT1G80840,AT2G44840,AT1G28370,AT2G38470,AT2G26530
GO:0010150	leaf senescence	biological_process	0.0038882	0.1319	5	415	75	28205	0		5	AT3G29035,AT4G01250,AT4G23810,AT3G56400,AT1G69490
GO:0051606	detection of stimulus	biological_process	0.0040067	0.1353	7	415	144	28205	0		7	AT3G56400,AT1G80840,AT1G78410,AT4G23810,AT5G26920,AT3G16720,AT2G38470
GO:0032787	monocarboxylic acid metabolic process	biological_process	0.0041594	0.13983	32	415	1340	28205	2	AT5G49070,AT1G23450	30	AT2G46400,AT3G61190,AT3G56400,AT1G76650,AT2G29450,AT5G59820,AT1G66090,AT1G61120,AT1G73500,AT1G49500,AT3G14440,AT4G23810,AT5G26920,AT1G32920,AT5G06870,AT3G56710,AT3G23250,AT1G27730,AT1G33960,AT3G16720,AT4G25420,AT5G45340,AT2G24850,AT1G78410,AT3G15500,AT3G09940,AT2G38470,AT3G51450,AT1G80840,AT5G02490
GO:0043335	protein unfolding	biological_process	0.0045045	0.1504	1	415	1	28205	0		1	AT1G74310
GO:0006714	sesquiterpenoid metabolic process	biological_process	0.0045143	0.1504	4	415	51	28205	1	AT1G23450	3	AT5G45340,AT4G25420,AT3G14440
GO:0016161	beta-amylase activity	molecular_function	0.0046944	0.15571	2	415	9	28205	0		2	AT4G15210,AT5G18670
GO:0080013	(E,E)-geranyllinalool synthase activity	molecular_function	0.0050543	0.1669	1	415	1	28205	0		1	AT1G61120
GO:0071456	cellular response to hypoxia	biological_process	0.0058816	0.19337	3	415	24	28205	0		3	AT2G26150,AT2G23270,AT5G26920
GO:0048366	leaf development	biological_process	0.0059497	0.19473	13	415	441	28205	1	AT2G46310	12	AT3G56400,AT4G23810,AT5G44190,AT4G01560,AT1G69490,AT4G25420,AT3G29035,AT2G17040,AT1G13260,AT1G68520,AT4G01250,AT5G67420
GO:0043455	regulation of secondary metabolic process	biological_process	0.0059752	0.19473	3	415	27	28205	0		3	AT5G07700,AT3G59940,AT1G80440
GO:0048572	short-day photoperiodism	biological_process	0.0060553	0.19563	2	415	10	28205	1	AT5G65080	1	AT4G25420
GO:0048575	short-day photoperiodism, flowering	biological_process	0.0060553	0.19563	2	415	10	28205	1	AT5G65080	1	AT4G25420
GO:0052542	defense response by callose deposition	biological_process	0.0064253	0.20669	4	415	63	28205	0		4	AT3G23250,AT3G02840,AT5G42380,AT3G55980
GO:0008104	protein localization	biological_process	0.0067731	0.21694	25	415	1059	28205	2	AT2G46310,AT5G52000	23	AT1G66090,AT2G15080,AT3G16720,AT4G01560,AT1G78410,AT3G15500,AT2G38470,AT2G26530,AT2G40140,AT1G68520,AT1G28370,AT2G44840,AT1G80840,AT3G19030,AT1G13260,AT3G02840,AT5G26920,AT1G25400,AT3G56400,AT4G23810,AT2G24550,AT4G03510,AT5G06870
GO:0009741	response to brassinosteroid	biological_process	0.0068422	0.21822	6	415	116	28205	1	AT4G08950	5	AT1G13260,AT5G52900,AT3G03840,AT4G14560,AT3G03830
GO:0009404	toxin metabolic process	biological_process	0.007476	0.23742	9	415	223	28205	1	AT1G53680	8	AT2G38240,AT2G38470,AT2G26150,AT1G73500,AT2G29450,AT4G37990,AT3G28740,AT3G56400
GO:0030076	light-harvesting complex	cellular_component	0.0075284	0.23743	3	415	25	28205	3	AT2G05070,AT2G05100,AT1G29920	0
GO:0036294	cellular response to decreased oxygen levels	biological_process	0.0075719	0.23743	3	415	26	28205	0		3	AT5G26920,AT2G23270,AT2G26150
GO:0071453	cellular response to oxygen levels	biological_process	0.0075719	0.23743	3	415	26	28205	0		3	AT5G26920,AT2G23270,AT2G26150
GO:0033036	macromolecule localization	biological_process	0.0077333	0.24148	30	415	1355	28205	3	AT2G46310,AT1G73890,AT5G52000	27	AT3G55980,AT3G02840,AT3G19030,AT1G13260,AT4G23810,AT3G56400,AT1G25400,AT5G26920,AT4G03510,AT5G06870,AT2G24550,AT3G23250,AT4G12490,AT5G42380,AT3G16720,AT2G15080,AT1G66090,AT1G78410,AT3G15500,AT4G01560,AT2G26530,AT2G38470,AT2G44840,AT1G80840,AT1G28370,AT1G68520,AT2G40140
GO:2000762	regulation of phenylpropanoid metabolic process	biological_process	0.008423	0.26192	2	415	11	28205	0		2	AT1G80440,AT3G59940
GO:0010169	thioglucosidase complex	cellular_component	0.0086223	0.2659	1	415	1	28205	0		1	AT1G52030
GO:0010180	thioglucosidase binding	molecular_function	0.0086223	0.2659	1	415	1	28205	0		1	AT1G52030
GO:0051241	negative regulation of multicellular organismal process	biological_process	0.0090878	0.27883	5	415	98	28205	2	AT5G65080,AT1G03790	3	AT1G13260,AT3G56400,AT5G44190
GO:0009891	positive regulation of biosynthetic process	biological_process	0.0091163	0.27883	16	415	588	28205	1	AT2G38340	15	AT1G68520,AT1G73500,AT3G61890,AT4G25490,AT5G61600,AT1G74310,AT5G47230,AT2G26150,AT2G24550,AT3G48360,AT5G44190,AT4G23810,AT3G19030,AT1G13260,AT4G27410
GO:0016847	1-aminocyclopropane-1-carboxylate synthase activity	molecular_function	0.0092421	0.28153	2	415	11	28205	0		2	AT4G11280,AT4G26200
GO:0080036	regulation of cytokinin-activated signaling pathway	biological_process	0.0096811	0.2937	2	415	9	28205	0		2	AT3G59940,AT1G80440
GO:0002213	defense response to insect	biological_process	0.010025	0.3017	3	415	35	28205	0		3	AT3G28740,AT3G44260,AT1G74930
GO:0009688	abscisic acid biosynthetic process	biological_process	0.010107	0.3017	3	415	36	28205	1	AT1G23450	2	AT4G25420,AT3G14440
GO:0043289	apocarotenoid biosynthetic process	biological_process	0.010107	0.3017	3	415	36	28205	1	AT1G23450	2	AT3G14440,AT4G25420
GO:1902645	tertiary alcohol biosynthetic process	biological_process	0.010107	0.3017	3	415	36	28205	1	AT1G23450	2	AT4G25420,AT3G14440
GO:0009861	jasmonic acid and ethylene-dependent systemic resistance	biological_process	0.010645	0.31651	2	415	12	28205	2	AT1G06160,AT5G44420	0
GO:0071704	organic substance metabolic process	biological_process	0.011126	0.32948	163	415	9904	28205	29	AT2G23290,AT5G49070,AT3G48790,AT1G23450,AT4G10600,AT2G38340,AT1G11080,AT5G54190,AT5G58840,AT2G39180,AT4G08950,AT4G30290,AT5G58170,AT5G24030,AT2G46310,AT2G28040,AT5G62920,AT5G03620,AT4G21323,AT1G06160,AT1G19050,AT5G59070,AT5G67300,AT4G26930,AT1G77200,AT5G20940,AT2G47440,AT1G03790,AT1G72430	134	AT4G25470,AT1G22490,AT3G23250,AT4G39780,AT2G17880,AT4G27410,AT5G43290,AT1G80840,AT5G02490,AT1G22190,AT2G19810,AT4G25490,AT5G17300,AT5G64810,AT5G40850,AT3G16720,AT1G71030,AT2G26150,AT5G51190,AT2G29450,AT5G58780,AT3G56400,AT1G49130,AT2G46400,AT3G55980,AT1G28370,AT1G68520,AT2G32030,AT1G73500,AT2G21210,AT1G18330,AT4G05070,AT2G22200,AT5G52640,AT1G61340,AT2G15080,AT4G09450,AT3G56710,AT3G44260,AT3G14440…
GO:0044237	cellular metabolic process	biological_process	0.01168	0.34454	157	415	9478	28205	24	AT4G30290,AT1G29920,AT5G54190,AT4G10600,AT2G38340,AT2G23290,AT3G48790,AT5G49070,AT1G23450,AT2G47440,AT1G03790,AT1G53680,AT5G59070,AT5G67300,AT2G05070,AT4G26930,AT1G77200,AT5G62920,AT1G19050,AT1G06160,AT5G58170,AT5G24030,AT2G46310,AT2G05100	133	AT4G12400,AT5G27420,AT4G37610,AT3G21150,AT5G07700,AT2G27830,AT1G49500,AT1G66080,AT3G14200,AT5G61600,AT3G02550,AT1G61120,AT3G59940,AT1G74310,AT4G17490,AT4G29190,AT5G51440,AT5G15120,AT4G11280,AT3G44260,AT3G56710,AT4G09450,AT1G32920,AT5G26920,AT5G44190,AT3G14440,AT4G26200,AT3G02840,AT3G09440,ATCG00950,AT5G25390,AT2G38470,AT4G24570,AT1G24140,AT5G64510,AT4G25420,AT2G29450,AT5G51190,AT2G26150,AT5G58780…
GO:0051093	negative regulation of developmental process	biological_process	0.012133	0.3565	5	415	107	28205	2	AT5G65080,AT1G03790	3	AT1G13260,AT3G56400,AT5G44190
GO:0031325	positive regulation of cellular metabolic process	biological_process	0.012317	0.36047	14	415	508	28205	1	AT2G38340	13	AT5G44190,AT4G23810,AT4G27410,AT1G73500,AT1G68520,AT3G61890,AT2G26150,AT5G47230,AT4G25490,AT2G38470,AT5G61600,AT3G48360,AT1G74310
GO:0016160	amylase activity	molecular_function	0.012534	0.3654	2	415	17	28205	0		2	AT4G15210,AT5G18670
GO:0009631	cold acclimation	biological_process	0.012601	0.36591	3	415	33	28205	0		3	AT4G25470,AT4G25490,AT5G59820
GO:0010260	organ senescence	biological_process	0.013704	0.3964	5	415	101	28205	0		5	AT1G69490,AT4G23810,AT3G56400,AT4G01250,AT3G29035
GO:0009987	cellular process	biological_process	0.014439	0.41606	189	415	11816	28205	36	AT1G17240,AT1G23450,AT5G49070,AT3G48790,AT2G23290,AT2G38340,AT2G33260,AT4G10600,AT2G26020,AT5G54190,AT1G29920,AT1G54280,AT1G64820,AT4G30290,AT2G05100,AT2G46310,AT5G58170,AT5G24030,AT5G39260,AT1G19050,AT1G13620,AT1G06160,AT5G62920,AT4G21323,AT5G52000,AT4G26930,AT1G77200,AT2G05070,AT5G59070,AT5G67300,AT1G53680,AT4G38400,AT2G47440,AT1G10550,AT1G03790,AT3G44900	153	AT2G23270,AT5G17300,AT5G62020,AT1G71030,AT5G40850,AT5G64810,AT3G16720,AT5G02490,AT1G80840,AT4G25490,AT1G22190,AT2G26530,AT2G19810,AT2G17880,AT4G39780,AT2G26400,AT5G43290,AT4G27410,AT4G25470,AT3G23250,AT1G23710,AT1G22490,AT4G05070,AT2G22200,AT5G52640,AT2G15080,AT5G35770,AT1G61340,AT3G28740,AT2G32030,AT1G68520,AT1G73500,AT2G21210,AT1G28370,AT5G64530,AT1G18330,AT1G69490,AT1G49130,AT3G56400,AT3G55980…
GO:0044763	single-organism cellular process	biological_process	0.014827	0.42558	125	415	7766	28205	25	AT5G52000,AT2G33260,AT5G62920,AT4G21323,AT5G39260,AT1G06160,AT1G19050,AT1G13620,AT5G58170,AT5G24030,AT2G23290,AT5G49070,AT3G48790,AT1G23450,AT1G17240,AT3G44900,AT1G10550,AT4G38400,AT1G54280,AT1G53680,AT1G64820,AT5G59070,AT5G67300,AT5G54190,AT2G26020	100	AT2G26150,AT5G47370,AT5G51190,AT4G37990,AT2G29450,AT5G58780,AT1G76650,AT3G56400,AT3G46600,AT3G61190,AT1G69490,AT2G46400,AT3G55980,AT1G76600,AT1G28370,AT2G32030,AT1G68520,AT1G73500,AT2G21210,AT5G64530,AT4G05070,AT4G35180,AT5G59820,AT5G35770,AT3G28740,AT4G29780,AT2G15080,AT1G73040,AT5G47230,AT1G27730,AT1G33960,AT4G03510,AT1G25560,AT2G38240,AT4G01250,AT1G23710,AT3G23250,AT4G23810,AT1G09080,AT4G27410…
GO:0004851	uroporphyrin-III C-methyltransferase activity	molecular_function	0.014992	0.42867	1	415	1	28205	0		1	AT5G40850
GO:0071702	organic substance transport	biological_process	0.015289	0.43474	35	415	1680	28205	6	AT1G73890,AT3G45660,AT2G46310,AT2G33260,AT2G34390,AT5G52000	29	AT3G50770,AT2G26530,AT2G38470,AT2G44840,AT1G80840,AT2G40140,AT3G16720,AT1G78410,AT3G15500,AT5G06870,AT4G03510,AT4G12490,AT3G02840,AT4G26200,AT3G19030,AT4G23810,AT5G26920,AT1G28370,AT1G68520,AT4G35180,AT2G15080,AT1G66090,AT4G01560,AT2G24550,AT4G37990,AT5G07700,AT1G13260,AT3G56400,AT1G25400
GO:0016168	chlorophyll binding	molecular_function	0.015321	0.43474	3	415	32	28205	3	AT1G29920,AT2G05100,AT2G05070	0
GO:0010193	response to ozone	biological_process	0.01606	0.45287	3	415	39	28205	0		3	AT3G02840,AT5G42380,AT4G23810
GO:0009615	response to virus	biological_process	0.016155	0.45287	6	415	185	28205	0		6	AT1G80840,AT3G61890,AT5G02490,AT3G09440,AT5G03210,AT3G12580
GO:0047634	agmatine N4-coumaroyltransferase activity	molecular_function	0.016245	0.45287	1	415	1	28205	0		1	AT5G61160
GO:0005623	cell	cellular_component	0.016263	0.45287	332	415	21777	28205	93	AT2G25770,AT3G56790,AT5G45820,AT5G44430,AT3G54810,AT1G73066,AT3G27473,AT5G40100,AT1G72760,AT3G45660,AT5G49070,AT1G12990,AT1G64820,AT1G27620,AT5G65350,AT2G26010,AT4G08950,AT5G54190,AT4G29880,AT5G44420,AT1G10810,AT1G52820,AT5G03620,AT1G55175,AT4G21323,AT5G25230,AT4G21480,AT5G52000,AT1G72540,AT4G10200,AT2G01008,AT3G27510,AT5G58170,AT4G19000,AT1G53680,AT2G47440,AT1G03790,AT4G37220,AT2G23130,AT1G77200…	239	AT1G68520,AT5G18010,AT1G18330,AT5G64530,AT4G05070,AT1G61340,AT3G20340,AT2G29450,AT5G51190,AT2G26150,AT1G59590,AT3G03840,AT1G69490,AT1G49130,AT2G24240,AT3G56400,AT3G55980,AT2G46400,AT5G02490,AT4G14560,AT4G26950,AT2G26530,AT1G22190,AT1G71030,AT5G62020,AT3G16720,AT5G40850,AT5G64810,AT1G29500,AT1G22490,AT5G21940,AT5G18080,AT1G76590,AT2G26400,AT1G30190,AT1G21000,AT1G72920,AT3G24420,AT1G74310,AT4G17490…
GO:0044464	cell part	cellular_component	0.016263	0.45287	332	415	21777	28205	93	AT3G27860,AT2G38340,AT4G23070,AT4G25580,AT4G10600,AT5G65080,AT1G23450,AT1G17240,AT4G22170,AT3G19680,AT3G45060,AT2G23290,AT5G15360,AT1G61100,AT4G24275,AT1G50040,AT2G46780,AT3G26040,AT2G34390,AT5G58840,AT3G22961,AT2G34440,AT5G60310,AT2G26020,AT5G36000,AT1G29920,AT5G40090,AT5G62920,AT1G06160,AT1G19050,AT1G17810,AT5G01480,AT3G53250,AT2G05100,AT3G31950,AT5G01700,AT3G59750,AT5G24030,AT1G73890,AT2G46310…	239	AT5G64190,AT1G28370,AT1G73500,AT2G21210,AT2G32030,AT5G35770,AT4G01360,AT5G52640,AT2G22200,AT5G51390,AT5G58780,AT5G24240,AT3G03820,AT4G13395,AT2G19810,AT4G25490,AT1G48120,AT1G80840,AT5G61440,AT5G17300,AT5G18030,AT1G23710,AT3G23250,AT4G25470,AT3G26510,AT4G27410,AT5G43290,AT1G52030,AT1G29460,AT4G39780,AT2G17880,AT1G61120,AT3G59940,AT5G61600,AT3G02550,AT1G66080,AT5G15120,AT4G27280,AT5G46710,AT4G18440…
GO:0070026	nitric oxide binding	molecular_function	0.016631	0.4614	1	415	1	28205	0		1	AT1G62580
GO:0047681	aryl-alcohol dehydrogenase (NADP+) activity	molecular_function	0.016881	0.46591	1	415	1	28205	0		1	AT4G37990
GO:0016106	sesquiterpenoid biosynthetic process	biological_process	0.017076	0.46591	3	415	42	28205	1	AT1G23450	2	AT4G25420,AT3G14440
GO:0004064	arylesterase activity	molecular_function	0.017129	0.46591	1	415	1	28205	1	AT1G53940	0
GO:0005302	L-tyrosine transmembrane transporter activity	molecular_function	0.017129	0.46591	1	415	1	28205	1	AT2G33260	0
GO:0019010	farnesoic acid O-methyltransferase activity	molecular_function	0.017239	0.46591	1	415	1	28205	0		1	AT3G44860
GO:0015129	lactate transmembrane transporter activity	molecular_function	0.017327	0.46591	1	415	1	28205	1	AT2G34390	0
GO:0015727	lactate transport	biological_process	0.017327	0.46591	1	415	1	28205	1	AT2G34390	0
GO:0050267	rubber cis-polyprenylcistransferase activity	molecular_function	0.017339	0.46591	1	415	1	28205	0		1	AT5G58780
GO:0045792	negative regulation of cell size	biological_process	0.017355	0.46591	1	415	1	28205	0		1	AT2G17040
GO:0043231	intracellular membrane-bounded organelle	cellular_component	0.018009	0.48173	272	415	17274	28205	62	AT5G65350,AT4G08950,AT1G12990,AT5G54190,AT4G29880,AT3G54810,AT3G27473,AT5G40100,AT2G25770,AT3G56790,AT5G49070,AT1G72760,AT2G47440,AT1G03790,AT5G51530,AT5G67300,AT3G27940,AT4G37220,AT1G77200,AT4G10200,AT2G01008,AT1G55175,AT5G25230,AT3G27510,AT4G19000,AT3G22961,AT2G34390,AT5G40090,AT1G29920,AT2G34440,AT5G36000,AT4G10600,AT3G27860,AT2G38340,AT4G23070,AT2G23290,AT5G15360,AT4G24275,AT1G50040,AT1G23450…	210	AT3G23880,AT4G37610,AT3G21150,AT1G25400,AT2G37770,AT2G27830,AT1G74310,AT4G17490,AT4G29190,AT5G64870,AT5G51440,AT3G56710,AT5G25280,AT3G44260,AT5G22920,AT4G09450,AT5G26920,AT1G29450,AT3G09440,AT5G25390,AT2G38470,AT4G24570,AT4G10265,AT2G22880,AT5G51190,AT2G26150,AT1G59590,AT3G03840,AT2G24240,AT1G49130,AT1G69490,AT3G56400,AT3G55980,AT2G46400,AT1G68520,AT5G18010,AT1G18330,AT5G64530,AT4G05070,AT1G61340…
GO:0043227	membrane-bounded organelle	cellular_component	0.018234	0.48546	272	415	17278	28205	62	AT1G55175,AT5G25230,AT4G10200,AT2G01008,AT4G19000,AT3G27510,AT1G03790,AT2G47440,AT4G37220,AT1G77200,AT5G51530,AT5G67300,AT3G27940,AT2G25770,AT3G56790,AT3G54810,AT5G40100,AT3G27473,AT1G72760,AT5G49070,AT1G12990,AT4G08950,AT5G65350,AT5G54190,AT4G29880,AT5G62920,AT1G19050,AT1G06160,AT5G01480,AT2G05100,AT3G53250,AT3G31950,AT5G01700,AT2G46310,AT1G29770,AT1G72430,AT2G17690,AT4G13320,AT1G22330,AT4G26930…	210	AT1G65390,AT5G59820,AT5G23370,AT3G03850,AT3G19550,AT1G76650,AT5G47370,AT1G76600,AT3G46600,AT2G17040,AT2G20670,AT2G40000,AT5G56840,AT3G15500,AT5G37260,AT1G73540,AT4G01250,AT4G03510,AT5G67420,AT1G33960,AT3G10930,AT1G27730,AT3G15630,AT1G29510,AT2G38820,AT5G51990,AT4G23810,AT3G44860,AT3G56880,AT2G38750,AT4G33980,AT3G29035,AT5G42380,AT3G46090,AT2G30020,AT5G66650,AT2G25900,AT5G59730,AT2G24550,AT3G48360…
GO:0010557	positive regulation of macromolecule biosynthetic process	biological_process	0.018279	0.48546	13	415	479	28205	1	AT2G38340	12	AT3G48360,AT1G74310,AT5G61600,AT4G25490,AT3G61890,AT5G47230,AT2G26150,AT1G73500,AT1G68520,AT4G27410,AT4G23810,AT5G44190
GO:0004018	N6-(1,2-dicarboxyethyl)AMP AMP-lyase (fumarate-forming) activity	molecular_function	0.018456	0.48843	1	415	2	28205	0		1	AT4G18440
GO:0051173	positive regulation of nitrogen compound metabolic process	biological_process	0.018768	0.49493	13	415	483	28205	1	AT2G38340	12	AT5G44190,AT4G23810,AT4G27410,AT1G68520,AT1G73500,AT5G47230,AT2G26150,AT3G61890,AT4G25490,AT5G61600,AT1G74310,AT3G48360
GO:0044699	single-organism process	biological_process	0.019719	0.51818	161	415	10228	28205	37	AT2G46310,AT5G58170,AT5G24030,AT1G73890,AT5G39260,AT1G06160,AT1G19050,AT1G13620,AT5G62920,AT4G21323,AT5G52000,AT5G59070,AT5G67300,AT1G53680,AT1G72430,AT4G38400,AT3G44900,AT1G10550,AT1G03790,AT3G45060,AT1G17240,AT1G23450,AT5G65080,AT5G49070,AT3G48790,AT3G45660,AT2G23290,AT4G03210,AT2G33260,AT3G54810,AT2G26020,AT5G54190,AT1G54280,AT1G64820,AT2G39180,AT4G08950,AT2G34390	124	AT3G15500,AT1G13245,AT2G24850,AT2G17040,AT3G63088,AT4G37540,AT3G51450,AT5G50820,AT3G28340,AT4G23810,AT1G09080,AT3G19030,AT1G27730,AT5G47230,AT1G33960,AT1G25560,AT5G67420,AT4G03510,AT2G38240,AT4G01250,AT5G37260,AT4G35180,AT5G59820,AT3G25717,AT4G29780,AT1G73040,AT3G61190,AT3G46600,AT1G76600,AT5G47370,AT4G37990,AT1G76650,AT1G68840,AT1G78410,AT3G09940,AT5G45340,AT2G44840,AT3G26200,AT2G40140,AT4G12490…
GO:0031328	positive regulation of cellular biosynthetic process	biological_process	0.020128	0.52707	13	415	486	28205	1	AT2G38340	12	AT1G68520,AT1G73500,AT2G26150,AT5G47230,AT3G61890,AT5G61600,AT4G25490,AT1G74310,AT3G48360,AT5G44190,AT4G23810,AT4G27410
GO:0009910	negative regulation of flower development	biological_process	0.020466	0.53344	3	415	46	28205	1	AT5G65080	2	AT5G44190,AT1G13260
GO:0003676	nucleic acid binding	molecular_function	0.020514	0.53344	56	415	2835	28205	13	AT2G23290,AT5G67300,AT2G46310,AT1G77200,AT4G26930,AT1G03790,AT4G10600,AT1G22330,AT5G65350,AT1G06160,AT2G38340,AT2G46780,AT5G25230	43	AT5G04340,AT1G25560,AT4G36540,AT5G67190,AT1G22490,AT4G09450,AT3G23250,AT5G37260,AT4G25470,AT5G47230,AT1G27730,AT2G20880,AT4G23810,AT5G51990,AT4G39780,AT5G26920,AT5G44190,AT1G22190,AT2G19810,AT4G25490,AT2G44840,AT5G25390,AT5G56840,AT1G71030,AT5G62020,AT5G17300,AT1G66230,AT1G68840,AT2G25900,AT2G26150,AT5G51190,AT5G47370,AT2G46400,AT1G13260,AT5G07700,AT1G18330,AT5G61600,AT1G74930,AT1G28370,AT3G46090…
GO:0006468	protein phosphorylation	biological_process	0.021518	0.55761	15	415	718	28205	0		15	AT3G16720,AT2G17040,AT2G15080,AT3G56400,AT1G78410,AT4G23810,AT3G15500,AT5G26920,AT5G06870,AT3G56710,AT2G38470,AT1G28370,AT1G80840,AT1G73500,AT1G68520
GO:0010297	heteropolysaccharide binding	molecular_function	0.021694	0.56022	1	415	2	28205	0		1	AT2G26400
GO:0043167	ion binding	molecular_function	0.021862	0.56261	34	415	1713	28205	1	AT1G54280	33	AT1G68520,AT2G38750,AT3G18773,AT3G29000,AT1G74310,AT4G27280,AT5G42380,AT3G46090,AT5G59820,AT2G29450,AT5G27420,AT4G11360,AT5G39670,AT1G76650,AT3G21150,AT1G49130,AT3G61190,AT2G37770,AT4G28270,AT3G50770,AT2G17450,AT1G25440,AT1G26800,AT3G16720,AT1G49210,AT1G27730,AT3G12580,AT5G22920,AT5G54490,AT5G04340,AT4G03510,AT1G49200,AT2G26400
GO:1902582	single-organism intracellular transport	biological_process	0.022187	0.56901	25	415	1196	28205	1	AT2G46310	24	AT4G03510,AT5G06870,AT2G24550,AT3G02840,AT3G19030,AT1G13260,AT3G56400,AT4G23810,AT5G26920,AT1G25400,AT2G26530,AT2G38470,AT4G24570,AT1G28370,AT1G80840,AT2G44840,AT2G40140,AT1G68520,AT3G16720,AT1G66090,AT2G15080,AT1G78410,AT3G15500,AT4G01560
GO:0010604	positive regulation of macromolecule metabolic process	biological_process	0.023217	0.59339	13	415	498	28205	1	AT2G38340	12	AT4G27410,AT5G44190,AT4G23810,AT5G61600,AT4G25490,AT1G74310,AT3G48360,AT1G68520,AT1G73500,AT5G47230,AT2G26150,AT3G61890
GO:0046914	transition metal ion binding	molecular_function	0.024019	0.61178	20	415	801	28205	1	AT1G54280	19	AT1G49200,AT4G28270,AT3G21150,AT1G49130,AT4G03510,AT5G04340,AT4G11360,AT5G22920,AT1G49210,AT5G27420,AT1G27730,AT3G16720,AT5G59820,AT3G46090,AT1G25440,AT1G26800,AT2G17450,AT3G18773,AT1G68520
GO:0048574	long-day photoperiodism, flowering	biological_process	0.024423	0.6199	2	415	24	28205	0		2	AT5G17300,AT5G37260
GO:0051649	establishment of localization in cell	biological_process	0.024504	0.6199	28	415	1391	28205	2	AT5G52000,AT2G46310	26	AT5G06870,AT4G03510,AT2G24550,AT5G59730,AT4G23810,AT3G56400,AT5G44190,AT5G26920,AT1G25400,AT3G02840,AT3G19030,AT1G13260,AT2G44840,AT1G80840,AT1G28370,AT1G68520,AT2G40140,AT2G26530,AT4G24570,AT2G38470,AT1G78410,AT3G15500,AT4G01560,AT3G16720,AT2G15080,AT1G66090
GO:0052545	callose localization	biological_process	0.02478	0.62376	4	415	97	28205	0		4	AT5G42380,AT3G55980,AT3G02840,AT3G23250
GO:0006139	nucleobase-containing compound metabolic process	biological_process	0.024823	0.62376	74	415	4235	28205	11	AT1G77200,AT4G26930,AT5G67300,AT1G03790,AT2G23290,AT2G46310,AT5G62920,AT1G06160,AT2G38340,AT1G19050,AT4G10600	63	AT2G38470,AT2G44840,AT5G25390,AT2G40140,AT1G25440,AT1G66230,AT5G06870,AT4G36540,AT4G09450,AT3G44260,AT2G20880,AT1G60590,AT5G44190,AT3G02550,AT5G61600,AT1G74930,AT3G46090,AT4G29190,AT4G17490,AT3G48360,AT2G25900,AT4G37610,AT1G13260,AT5G07700,AT1G52930,AT3G21150,AT1G22190,AT2G19810,AT4G25490,AT1G80840,AT5G64810,AT5G56840,AT1G71030,AT5G17300,AT5G67190,AT1G22490,AT4G01250,AT3G23250,AT5G37260,AT1G27730…
GO:0009893	positive regulation of metabolic process	biological_process	0.02495	0.62484	17	415	718	28205	1	AT2G38340	16	AT3G61890,AT1G68520,AT1G73500,AT1G74310,AT4G25490,AT2G38470,AT5G61600,AT5G47230,AT2G26150,AT3G48360,AT2G24550,AT4G23810,AT5G44190,AT4G27410,AT1G13260,AT3G19030
GO:0048523	negative regulation of cellular process	biological_process	0.025126	0.62683	16	415	762	28205	0		16	AT3G15500,AT3G59940,AT2G38470,AT1G80840,AT2G44840,AT1G28370,AT2G40140,AT3G02840,AT1G13260,AT3G56400,AT1G80440,AT5G26920,AT3G21150,AT1G68840,AT1G27730,AT5G47370
GO:0046907	intracellular transport	biological_process	0.025202	0.62683	26	415	1265	28205	2	AT2G46310,AT5G52000	24	AT4G01560,AT1G78410,AT3G15500,AT2G15080,AT1G66090,AT3G16720,AT2G40140,AT1G68520,AT1G28370,AT1G80840,AT2G44840,AT2G38470,AT4G24570,AT2G26530,AT1G25400,AT5G26920,AT3G56400,AT4G23810,AT3G19030,AT1G13260,AT3G02840,AT2G24550,AT4G03510,AT5G06870
GO:0048581	negative regulation of post-embryonic development	biological_process	0.025282	0.62683	4	415	87	28205	2	AT5G65080,AT1G03790	2	AT5G44190,AT1G13260
GO:0004252	serine-type endopeptidase activity	molecular_function	0.025682	0.63464	3	415	70	28205	3	AT4G21323,AT5G58840,AT5G03620	0
GO:0003674	molecular_function	molecular_function	0.02588	0.63743	341	415	21893	28205	103	AT4G14130,AT5G58170,AT4G04990,AT1G61860,AT2G01008,AT5G52000,AT4G21480,AT1G72540,AT5G25230,AT1G55175,AT5G03620,AT4G21323,AT5G67300,AT1G77200,AT2G23130,AT4G37220,AT1G03790,AT1G53680,AT5G49070,AT3G45660,AT4G14548,AT5G54370,AT1G72760,AT5G44430,AT3G54810,AT3G23730,AT5G45820,AT4G03210,AT2G25770,AT1G11080,AT1G10810,AT5G44420,AT5G60290,AT5G54190,AT5G65350,AT2G39180,AT4G08950,AT2G26010,AT3G59250,AT1G27620…	238	AT3G09870,AT4G23810,AT5G51990,AT2G38820,AT1G29510,AT3G15630,AT1G27730,AT3G10930,AT5G22520,AT4G03510,AT4G01250,AT1G73540,AT5G37260,AT3G15500,AT5G56840,AT2G40000,AT2G17040,AT2G24850,AT5G35480,AT1G66100,AT3G46600,AT1G76600,AT5G47370,AT4G37990,AT1G32928,AT1G76650,AT3G19550,AT1G48260,AT3G03850,AT5G23370,AT4G35180,AT5G59820,AT3G52060,AT1G07135,AT1G65390,AT3G29000,AT3G18773,AT1G60590,AT2G20880,AT3G15450…
GO:0004033	aldo-keto reductase (NADP) activity	molecular_function	0.026634	0.65384	2	415	15	28205	1	AT1G10810	1	AT2G37770
GO:0048281	inflorescence morphogenesis	biological_process	0.026958	0.65964	1	415	4	28205	0		1	AT2G17040
GO:2000242	negative regulation of reproductive process	biological_process	0.027629	0.67385	3	415	52	28205	1	AT5G65080	2	AT5G44190,AT1G13260
GO:0048571	long-day photoperiodism	biological_process	0.027738	0.67429	2	415	25	28205	0		2	AT5G17300,AT5G37260
GO:0033037	polysaccharide localization	biological_process	0.028702	0.69547	4	415	100	28205	0		4	AT3G23250,AT3G55980,AT5G42380,AT3G02840
GO:0016702	oxidoreductase activity, acting on single donors with incorporation of molecular oxygen, incorporation of two atoms of oxygen	molecular_function	0.030186	0.72905	2	415	23	28205	0		2	AT2G26400,AT3G14440
GO:0009736	cytokinin-activated signaling pathway	biological_process	0.030721	0.73442	4	415	83	28205	2	AT5G62920,AT1G19050	2	AT1G80440,AT3G59940
GO:0016107	sesquiterpenoid catabolic process	biological_process	0.030802	0.73442	1	415	2	28205	0		1	AT5G45340
GO:0043290	apocarotenoid catabolic process	biological_process	0.030802	0.73442	1	415	2	28205	0		1	AT5G45340
GO:0046345	abscisic acid catabolic process	biological_process	0.030802	0.73442	1	415	2	28205	0		1	AT5G45340
GO:0016363	nuclear matrix	cellular_component	0.031135	0.74	1	415	3	28205	0		1	AT3G09440
GO:0045935	positive regulation of nucleobase-containing compound metabolic process	biological_process	0.031486	0.74598	12	415	464	28205	1	AT2G38340	11	AT3G61890,AT5G47230,AT2G26150,AT1G73500,AT1G68520,AT3G48360,AT5G61600,AT4G25490,AT4G23810,AT5G44190,AT4G27410
GO:0071368	cellular response to cytokinin stimulus	biological_process	0.031905	0.7507	4	415	84	28205	2	AT1G19050,AT5G62920	2	AT3G59940,AT1G80440
GO:0004383	guanylate cyclase activity	molecular_function	0.032022	0.7507	1	415	4	28205	0		1	AT1G62580
GO:0019354	siroheme biosynthetic process	biological_process	0.032088	0.7507	1	415	2	28205	0		1	AT5G40850
GO:0046156	siroheme metabolic process	biological_process	0.032088	0.7507	1	415	2	28205	0		1	AT5G40850
GO:0006066	alcohol metabolic process	biological_process	0.032293	0.75312	11	415	412	28205	5	AT5G58170,AT1G72430,AT1G23450,AT2G39180,AT4G08950	6	AT2G36800,AT5G58780,AT5G45340,AT4G37540,AT4G25420,AT3G14440
GO:0016842	amidine-lyase activity	molecular_function	0.032393	0.75312	1	415	3	28205	0		1	AT4G18440
GO:0015173	aromatic amino acid transmembrane transporter activity	molecular_function	0.032745	0.75834	1	415	2	28205	1	AT2G33260	0
GO:0030544	Hsp70 protein binding	molecular_function	0.032821	0.75834	1	415	2	28205	0		1	AT3G09350
GO:0070401	NADP+ binding	molecular_function	0.034148	0.77782	1	415	2	28205	0		1	AT2G37770
GO:0050691	regulation of defense response to virus by host	biological_process	0.03421	0.77782	1	415	2	28205	0		1	AT1G80840
GO:0090353	polygalacturonase inhibitor activity	molecular_function	0.0343	0.77782	1	415	2	28205	0		1	AT5G06870
GO:0051972	regulation of telomerase activity	biological_process	0.034394	0.77782	1	415	2	28205	0		1	AT3G48360
GO:0051973	positive regulation of telomerase activity	biological_process	0.034394	0.77782	1	415	2	28205	0		1	AT3G48360
GO:2000278	regulation of DNA biosynthetic process	biological_process	0.034394	0.77782	1	415	2	28205	0		1	AT3G48360
GO:2000573	positive regulation of DNA biosynthetic process	biological_process	0.034394	0.77782	1	415	2	28205	0		1	AT3G48360
GO:0010628	positive regulation of gene expression	biological_process	0.035202	0.7937	12	415	473	28205	1	AT2G38340	11	AT5G44190,AT4G23810,AT4G27410,AT1G73500,AT1G68520,AT3G61890,AT2G26150,AT5G47230,AT5G61600,AT4G25490,AT1G74310
GO:0043229	intracellular organelle	cellular_component	0.035862	0.80614	272	415	17469	28205	62	AT3G22961,AT2G34390,AT5G40090,AT1G29920,AT2G34440,AT5G36000,AT4G10600,AT3G27860,AT2G38340,AT4G23070,AT2G23290,AT5G15360,AT1G50040,AT4G24275,AT1G23450,AT5G65080,AT4G22170,AT3G19680,AT3G45060,AT1G22330,AT2G17690,AT4G13320,AT1G29770,AT1G72430,AT5G59070,AT5G63390,AT2G05070,AT4G26930,AT5G01480,AT5G62920,AT1G06160,AT1G19050,AT2G46310,AT3G53250,AT2G05100,AT5G01700,AT3G31950,AT5G65350,AT4G08950,AT1G12990…	210	AT4G33467,AT5G46710,AT4G18440,AT5G07700,AT5G56550,AT1G61120,AT5G61600,AT3G02550,AT5G15120,AT5G52900,AT3G14440,AT1G01680,AT5G44190,AT3G02840,AT1G18300,ATCG00950,AT1G23390,AT5G64510,AT1G62580,AT3G03820,AT4G13395,AT5G51390,AT5G58780,AT5G24240,AT5G64190,AT1G28370,AT2G21210,AT1G73500,AT2G22200,AT5G35770,AT4G01360,AT4G25470,AT5G18030,AT1G23710,AT3G23250,AT1G29460,AT4G39780,AT2G17880,AT4G27410,AT3G26510…
GO:0043226	organelle	cellular_component	0.036824	0.82528	272	415	17477	28205	62	AT1G55175,AT5G25230,AT2G01008,AT4G10200,AT3G27510,AT4G19000,AT2G47440,AT1G03790,AT1G77200,AT4G37220,AT3G27940,AT5G51530,AT5G67300,AT2G25770,AT3G56790,AT3G54810,AT3G27473,AT5G40100,AT1G72760,AT5G49070,AT1G12990,AT5G65350,AT4G08950,AT5G54190,AT4G29880,AT5G62920,AT1G06160,AT1G19050,AT5G01480,AT2G05100,AT3G53250,AT5G01700,AT3G31950,AT2G46310,AT4G13320,AT2G17690,AT1G29770,AT1G72430,AT1G22330,AT4G26930…	210	AT1G65390,AT3G03850,AT5G23370,AT5G59820,AT5G47370,AT1G76650,AT3G19550,AT3G46600,AT1G76600,AT3G15500,AT5G56840,AT2G40000,AT2G17040,AT2G20670,AT1G27730,AT3G10930,AT1G33960,AT5G67420,AT4G03510,AT4G01250,AT1G73540,AT5G37260,AT4G23810,AT5G51990,AT2G38820,AT1G29510,AT3G15630,AT2G38750,AT3G56880,AT3G44860,AT5G66650,AT2G30020,AT3G46090,AT5G42380,AT3G29035,AT4G33980,AT1G30370,AT3G48360,AT2G24550,AT5G59730…
GO:0032527	protein exit from endoplasmic reticulum	biological_process	0.036981	0.82631	1	415	3	28205	0		1	AT4G03510
GO:0005342	organic acid transmembrane transporter activity	molecular_function	0.037593	0.835	4	415	83	28205	2	AT2G34390,AT2G33260	2	AT4G24570,AT4G35180
GO:0046943	carboxylic acid transmembrane transporter activity	molecular_function	0.037593	0.835	4	415	83	28205	2	AT2G33260,AT2G34390	2	AT4G24570,AT4G35180
GO:0046483	heterocycle metabolic process	biological_process	0.038968	0.86296	79	415	4642	28205	12	AT2G23290,AT2G46310,AT4G10600,AT5G62920,AT2G38340,AT1G06160,AT1G19050,AT5G67300,AT5G54190,AT4G26930,AT1G77200,AT1G03790	67	AT4G25470,AT1G27730,AT5G47230,AT1G22490,AT4G01250,AT5G67190,AT5G37260,AT3G23250,AT5G51990,AT4G23810,AT4G39780,AT4G27410,AT5G43290,AT1G80840,AT2G19810,AT1G22190,AT4G25490,AT5G17300,AT5G56840,AT5G64810,AT5G40850,AT1G71030,AT5G47370,AT5G51190,AT2G26150,AT1G68840,AT3G46600,AT3G56400,AT1G49130,AT3G55980,AT2G46400,AT3G61890,AT1G28370,AT2G21210,AT1G73500,AT1G68520,AT1G18330,AT2G22200,AT1G73040,AT2G15080…
GO:0030295	protein kinase activator activity	molecular_function	0.039258	0.86681	1	415	3	28205	0		1	AT1G73500
GO:0016840	carbon-nitrogen lyase activity	molecular_function	0.039607	0.87194	2	415	22	28205	0		2	AT3G51450,AT4G18440
GO:0009739	response to gibberellin	biological_process	0.042108	0.92427	6	415	166	28205	1	AT5G67300	5	AT4G25420,AT4G36540,AT1G71030,AT5G37260,AT5G17300
GO:0080142	regulation of salicylic acid biosynthetic process	biological_process	0.043745	0.95739	1	415	3	28205	0		1	AT5G26920
GO:0016701	oxidoreductase activity, acting on single donors with incorporation of molecular oxygen	molecular_function	0.044366	0.96814	2	415	27	28205	0		2	AT2G26400,AT3G14440
GO:0080167	response to karrikin	biological_process	0.045134	0.98203	5	415	128	28205	1	AT3G45060	4	AT3G09440,AT4G33980,AT4G27280,AT4G24110
GO:0035264	multicellular organism growth	biological_process	0.045682	0.99106	1	415	4	28205	0		1	AT1G27730
GO:0051641	cellular localization	biological_process	0.045907	0.99121	28	415	1488	28205	2	AT2G46310,AT5G52000	26	AT3G02840,AT1G13260,AT3G19030,AT4G23810,AT3G56400,AT1G25400,AT5G26920,AT5G44190,AT4G03510,AT5G06870,AT2G24550,AT5G59730,AT3G16720,AT2G15080,AT1G66090,AT3G15500,AT1G78410,AT4G01560,AT2G26530,AT4G24570,AT2G38470,AT2G44840,AT1G80840,AT1G28370,AT1G68520,AT2G40140
GO:0009734	auxin-activated signaling pathway	biological_process	0.045954	0.99121	3	415	69	28205	0		3	AT5G47370,AT5G17300,AT3G48360
GO:0046906	tetrapyrrole binding	molecular_function	0.046517	0.99794	3	415	49	28205	3	AT2G05100,AT1G29920,AT2G05070	0
GO:0050403	trans-zeatin O-beta-D-glucosyltransferase activity	molecular_function	0.046781	0.99794	1	415	3	28205	0		1	AT2G36800
GO:0050502	cis-zeatin O-beta-D-glucosyltransferase activity	molecular_function	0.046781	0.99794	1	415	3	28205	0		1	AT2G36800
GO:0002094	polyprenyltransferase activity	molecular_function	0.046802	0.99794	1	415	3	28205	0		1	AT5G58780
GO:0048367	shoot system development	biological_process	0.047058	1	26	415	1428	28205	3	AT1G19050,AT5G65080,AT2G46310	23	AT3G63088,AT2G17040,AT3G25717,AT4G25420,AT3G29035,AT5G35770,AT4G01560,AT1G13245,AT5G64530,AT1G68520,AT1G13260,AT5G44190,AT3G21150,AT1G69490,AT3G56400,AT1G52930,AT1G52030,AT4G23810,AT5G37260,AT4G01250,AT5G67420,AT4G13395,AT4G37610
GO:0010508	positive regulation of autophagy	biological_process	0.047693	1	1	415	3	28205	0		1	AT2G38470
GO:0004175	endopeptidase activity	molecular_function	0.048705	1	4	415	128	28205	3	AT5G58840,AT5G03620,AT4G21323	1	AT1G24140
GO:0016630	protochlorophyllide reductase activity	molecular_function	0.049255	1	1	415	3	28205	1	AT5G54190	0
GO:0004758	serine C-palmitoyltransferase activity	molecular_function	0.04958	1	1	415	4	28205	1	AT3G48790	0
GO:0016409	palmitoyltransferase activity	molecular_function	0.04958	1	1	415	4	28205	1	AT3G48790	0
GO:0016454	C-palmitoyltransferase activity	molecular_function	0.04958	1	1	415	4	28205	1	AT3G48790	0
GO:0050661	NADP binding	molecular_function	0.050641	1	1	415	3	28205	0		1	AT2G37770
GO:0009750	response to fructose	biological_process	0.051984	1	5	415	144	28205	2	AT4G37220,AT1G29920	3	AT2G17880,AT3G15450,AT3G15630
GO:0009961	response to 1-aminocyclopropane-1-carboxylic acid	biological_process	0.052138	1	1	415	4	28205	0		1	AT1G61340
GO:0048831	regulation of shoot system development	biological_process	0.052208	1	9	415	394	28205	2	AT1G19050,AT5G65080	7	AT3G21150,AT4G01560,AT5G44190,AT1G52930,AT3G56400,AT1G13260,AT5G37260
GO:0044424	intracellular part	cellular_component	0.05269	1	304	415	19858	28205	72	AT2G05100,AT3G53250,AT3G31950,AT5G01700,AT2G46310,AT5G62920,AT1G19050,AT1G06160,AT1G17810,AT5G01480,AT4G26930,AT5G63390,AT5G59070,AT2G05070,AT1G72430,AT1G29770,AT4G13320,AT2G17690,AT1G22330,AT5G65080,AT1G23450,AT3G45060,AT3G19680,AT4G22170,AT5G15360,AT2G23290,AT4G24275,AT1G50040,AT3G27860,AT4G25580,AT4G23070,AT2G38340,AT4G10600,AT2G34440,AT5G36000,AT1G29920,AT5G40090,AT2G46780,AT3G26040,AT2G34390…	232	AT3G28340,AT4G15210,AT5G50820,AT3G51450,AT5G18930,AT3G63088,AT2G17450,AT1G13245,AT5G18670,AT2G20560,AT1G25560,AT5G67190,AT2G38240,AT5G47230,AT5G23350,AT1G50750,AT1G09080,AT4G28290,AT5G23480,AT1G72910,AT3G61890,AT3G25717,AT4G11360,AT1G68840,AT5G18050,AT5G60680,AT4G10270,AT3G61190,AT1G29420,AT2G44840,AT1G78450,AT1G66230,AT3G09940,AT1G26800,AT5G54490,AT5G44570,AT3G12580,AT4G36540,AT5G03210,AT4G14450…
GO:0005622	intracellular	cellular_component	0.054391	1	304	415	19868	28205	72	AT4G26930,AT5G59070,AT5G63390,AT2G05070,AT2G17690,AT4G13320,AT1G29770,AT1G72430,AT1G22330,AT2G05100,AT3G53250,AT5G01700,AT3G31950,AT2G46310,AT5G62920,AT1G06160,AT1G19050,AT5G01480,AT1G17810,AT2G34440,AT5G36000,AT5G40090,AT1G29920,AT3G26040,AT2G46780,AT3G22961,AT2G34390,AT1G23450,AT5G65080,AT4G22170,AT3G19680,AT3G45060,AT2G23290,AT5G15360,AT4G24275,AT1G50040,AT3G27860,AT2G38340,AT4G23070,AT4G25580…	232	AT2G44840,AT1G29420,AT1G26800,AT1G66230,AT3G09940,AT1G78450,AT4G14450,AT5G03210,AT4G36540,AT5G44570,AT5G54490,AT3G12580,AT3G09350,AT5G48570,AT1G74930,AT3G49940,AT4G22160,AT2G36800,AT4G01560,AT1G66090,AT5G17350,AT5G03230,AT3G03830,AT5G50450,AT1G13260,AT3G51450,AT5G50820,AT4G15210,AT3G28340,AT1G13245,AT2G17450,AT3G63088,AT5G18930,AT5G47230,AT2G38240,AT1G25560,AT5G67190,AT2G20560,AT5G18670,AT1G09080…
GO:2000280	regulation of root development	biological_process	0.054591	1	2	415	33	28205	1	AT1G13620	1	AT5G04340
GO:0019748	secondary metabolic process	biological_process	0.054766	1	15	415	635	28205	2	AT1G53680,AT5G24030	13	AT3G56400,AT1G80440,AT3G28740,AT1G76470,AT5G07700,AT1G71030,AT2G26150,AT2G29450,AT1G73500,AT4G37990,AT2G38240,AT3G59940,AT2G38470
GO:0010295	(+)-abscisic acid 8'-hydroxylase activity	molecular_function	0.055158	1	1	415	4	28205	0		1	AT5G45340
GO:0000288	nuclear-transcribed mRNA catabolic process, deadenylation-dependent decay	biological_process	0.055572	1	1	415	5	28205	0		1	AT3G44260
GO:0000289	nuclear-transcribed mRNA poly(A) tail shortening	biological_process	0.055572	1	1	415	5	28205	0		1	AT3G44260
GO:0019209	kinase activator activity	molecular_function	0.055935	1	1	415	4	28205	0		1	AT1G73500
GO:0045893	positive regulation of transcription, DNA-templated	biological_process	0.055961	1	11	415	453	28205	1	AT2G38340	10	AT4G27410,AT5G44190,AT4G23810,AT4G25490,AT5G61600,AT1G68520,AT1G73500,AT2G26150,AT5G47230,AT3G61890
GO:0051254	positive regulation of RNA metabolic process	biological_process	0.055961	1	11	415	453	28205	1	AT2G38340	10	AT4G25490,AT5G61600,AT1G73500,AT1G68520,AT3G61890,AT2G26150,AT5G47230,AT4G27410,AT5G44190,AT4G23810
GO:1902680	positive regulation of RNA biosynthetic process	biological_process	0.055961	1	11	415	453	28205	1	AT2G38340	10	AT4G23810,AT5G44190,AT4G27410,AT3G61890,AT2G26150,AT5G47230,AT1G73500,AT1G68520,AT4G25490,AT5G61600
GO:1903508	positive regulation of nucleic acid-templated transcription	biological_process	0.055961	1	11	415	453	28205	1	AT2G38340	10	AT4G23810,AT5G44190,AT4G27410,AT3G61890,AT5G47230,AT2G26150,AT1G73500,AT1G68520,AT5G61600,AT4G25490
GO:0034645	cellular macromolecule biosynthetic process	biological_process	0.056044	1	74	415	4283	28205	11	AT5G67300,AT1G77200,AT4G26930,AT1G03790,AT2G23290,AT2G46310,AT4G10600,AT5G62920,AT1G06160,AT2G38340,AT1G19050	63	AT5G06870,AT4G36540,AT4G09450,AT2G20880,AT5G48570,AT5G44190,AT2G38470,AT2G44840,AT5G25390,AT2G40140,ATCG00950,AT1G25440,AT1G66230,AT3G48360,AT2G25900,AT4G37610,AT1G13260,AT5G07700,AT3G21150,AT1G74310,AT3G02550,AT5G61600,AT1G74930,AT3G46090,AT4G29190,AT4G17490,AT5G67190,AT1G22490,AT4G01250,AT5G37260,AT3G23250,AT4G25470,AT5G47230,AT1G27730,AT4G27410,AT5G43290,AT4G23810,AT5G51990,AT4G39780,AT1G22190…
GO:0005515	protein binding	molecular_function	0.056372	1	37	415	2131	28205	5	AT5G62920,AT1G13620,AT1G19050,AT2G39180,AT2G46310	32	AT1G74310,AT5G61600,AT1G73500,AT4G11280,AT4G17490,AT3G48360,AT4G37610,AT2G26150,AT4G28270,AT3G56400,AT3G61190,AT3G21150,AT1G22190,AT2G38470,AT1G80840,AT1G66100,AT4G14560,AT5G02490,AT2G40000,AT3G15500,AT5G21940,AT5G54490,AT3G12580,AT3G56710,AT3G09440,AT3G26510,AT4G26200,AT3G09350,AT4G23810,AT1G52030,AT5G26920,AT5G48570
GO:0034399	nuclear periphery	cellular_component	0.05828	1	1	415	8	28205	0		1	AT3G09440
GO:0016849	phosphorus-oxygen lyase activity	molecular_function	0.058624	1	1	415	6	28205	0		1	AT1G62580
GO:0009698	phenylpropanoid metabolic process	biological_process	0.059368	1	6	415	184	28205	1	AT5G24030	5	AT4G37990,AT1G80440,AT1G71030,AT3G59940,AT1G76470
GO:0010467	gene expression	biological_process	0.061277	1	74	415	4201	28205	11	AT1G77200,AT4G26930,AT5G67300,AT1G03790,AT2G46310,AT2G23290,AT1G06160,AT2G38340,AT1G19050,AT5G62920,AT4G10600	63	AT1G25440,AT1G66230,AT2G38470,AT2G44840,AT5G25390,AT2G40140,ATCG00950,AT2G20880,AT5G44190,AT5G06870,AT4G36540,AT4G09450,AT3G46090,AT4G29190,AT4G17490,AT1G74310,AT3G02550,AT5G61600,AT1G74930,AT1G13260,AT5G07700,AT1G52930,AT3G21150,AT3G48360,AT2G25900,AT4G37610,AT5G64810,AT5G56840,AT1G71030,AT5G17300,AT1G22190,AT2G19810,AT4G25490,AT1G80840,AT4G27410,AT5G43290,AT4G23810,AT5G51990,AT4G39780,AT5G67190…
GO:0016656	monodehydroascorbate reductase (NADH) activity	molecular_function	0.061811	1	1	415	4	28205	0		1	AT3G09940
GO:0071365	cellular response to auxin stimulus	biological_process	0.062193	1	3	415	78	28205	0		3	AT3G48360,AT5G17300,AT5G47370
GO:0035303	regulation of dephosphorylation	biological_process	0.062874	1	5	415	141	28205	0		5	AT5G06870,AT2G15080,AT3G56400,AT5G44190,AT1G68520
GO:0035304	regulation of protein dephosphorylation	biological_process	0.062874	1	5	415	141	28205	0		5	AT3G56400,AT5G44190,AT1G68520,AT5G06870,AT2G15080
GO:0005618	cell wall	cellular_component	0.063227	1	13	415	584	28205	8	AT5G58840,AT5G03620,AT5G44430,AT4G21323,AT2G26020,AT2G26010,AT5G44420,AT4G08950	5	AT5G02490,AT3G12580,AT5G06870,AT5G52640,AT3G09440
GO:0030312	external encapsulating structure	cellular_component	0.063227	1	13	415	584	28205	8	AT4G21323,AT5G03620,AT5G58840,AT5G44430,AT2G26010,AT5G44420,AT4G08950,AT2G26020	5	AT3G12580,AT5G06870,AT5G02490,AT3G09440,AT5G52640
GO:0031331	positive regulation of cellular catabolic process	biological_process	0.063582	1	1	415	4	28205	0		1	AT2G38470
GO:0004838	L-tyrosine:2-oxoglutarate aminotransferase activity	molecular_function	0.064359	1	1	415	4	28205	0		1	AT2G24850
GO:0070547	L-tyrosine aminotransferase activity	molecular_function	0.064359	1	1	415	4	28205	0		1	AT2G24850
GO:0002831	regulation of response to biotic stimulus	biological_process	0.064926	1	2	415	30	28205	0		2	AT5G26920,AT1G80840
GO:0002697	regulation of immune effector process	biological_process	0.065964	1	1	415	4	28205	0		1	AT1G80840
GO:0050688	regulation of defense response to virus	biological_process	0.065964	1	1	415	4	28205	0		1	AT1G80840
GO:0006855	drug transmembrane transport	biological_process	0.066728	1	1	415	14	28205	1	AT1G64820	0
GO:1901363	heterocyclic compound binding	molecular_function	0.067358	1	63	415	3635	28205	16	AT1G03790,AT4G10600,AT1G22330,AT5G65350,AT1G06160,AT2G38340,AT2G46780,AT5G25230,AT2G23290,AT1G29920,AT5G67300,AT2G05070,AT2G46310,AT2G05100,AT4G26930,AT1G77200	47	AT2G26150,AT5G51190,AT5G47370,AT1G68840,AT2G25900,AT2G46400,AT2G37770,AT1G13260,AT5G07700,AT1G74930,AT1G28370,AT1G74310,AT1G18330,AT5G61600,AT2G22200,AT4G17490,AT5G59820,AT3G46090,AT5G47230,AT4G25470,AT1G27730,AT1G25560,AT5G67190,AT5G04340,AT4G36540,AT1G22490,AT4G09450,AT3G23250,AT5G37260,AT3G12580,AT4G23810,AT5G51990,AT4G39780,AT5G26920,AT5G48570,AT5G44190,AT2G20880,AT2G44840,AT5G25390,AT1G22190…
GO:0009831	plant-type cell wall modification involved in multidimensional cell growth	biological_process	0.06744	1	2	415	26	28205	2	AT5G39260,AT1G10550	0
GO:0010309	acireductone dioxygenase [iron(II)-requiring] activity	molecular_function	0.06764	1	1	415	4	28205	0		1	AT2G26400
GO:0050827	toxin receptor binding	molecular_function	0.067644	1	1	415	4	28205	0		1	AT1G66100
GO:0008076	voltage-gated potassium channel complex	cellular_component	0.067665	1	1	415	5	28205	0		1	AT2G24240
GO:0034702	ion channel complex	cellular_component	0.067665	1	1	415	5	28205	0		1	AT2G24240
GO:0034703	cation channel complex	cellular_component	0.067665	1	1	415	5	28205	0		1	AT2G24240
GO:0034705	potassium channel complex	cellular_component	0.067665	1	1	415	5	28205	0		1	AT2G24240
GO:0071897	DNA biosynthetic process	biological_process	0.06777	1	1	415	6	28205	0		1	AT3G48360
GO:2000022	regulation of jasmonic acid mediated signaling pathway	biological_process	0.069807	1	1	415	6	28205	1	AT5G67300	0
GO:0048522	positive regulation of cellular process	biological_process	0.070082	1	15	415	769	28205	2	AT1G13620,AT2G38340	13	AT5G44190,AT4G23810,AT4G27410,AT1G73500,AT1G68520,AT3G61890,AT5G47230,AT2G26150,AT2G38470,AT4G25490,AT5G61600,AT3G48360,AT1G74310
GO:0043562	cellular response to nitrogen levels	biological_process	0.070177	1	2	415	32	28205	0		2	AT3G56710,AT5G27420
GO:0002020	protease binding	molecular_function	0.070392	1	1	415	7	28205	0		1	AT3G09440
GO:0043565	sequence-specific DNA binding	molecular_function	0.070396	1	4	415	110	28205	0		4	AT1G22190,AT2G46400,AT5G26920,AT1G27730
GO:0097159	organic cyclic compound binding	molecular_function	0.071934	1	63	415	3653	28205	16	AT1G03790,AT4G10600,AT5G65350,AT1G22330,AT2G38340,AT1G06160,AT5G25230,AT2G46780,AT2G23290,AT1G29920,AT5G67300,AT2G46310,AT2G05070,AT2G05100,AT1G77200,AT4G26930	47	AT1G68840,AT2G25900,AT5G47370,AT5G51190,AT2G26150,AT2G46400,AT5G07700,AT2G37770,AT1G13260,AT1G18330,AT1G74310,AT5G61600,AT1G28370,AT1G74930,AT3G46090,AT5G59820,AT2G22200,AT4G17490,AT1G22490,AT5G04340,AT1G25560,AT4G36540,AT5G67190,AT3G12580,AT4G09450,AT3G23250,AT5G37260,AT5G47230,AT4G25470,AT1G27730,AT2G20880,AT5G51990,AT4G23810,AT5G26920,AT5G48570,AT5G44190,AT4G39780,AT2G19810,AT1G22190,AT4G25490…
GO:0031625	ubiquitin protein ligase binding	molecular_function	0.073773	1	1	415	9	28205	0		1	AT3G12580
GO:0044389	ubiquitin-like protein ligase binding	molecular_function	0.073773	1	1	415	9	28205	0		1	AT3G12580
GO:0004014	adenosylmethionine decarboxylase activity	molecular_function	0.075138	1	1	415	5	28205	0		1	AT5G18930
GO:0010600	regulation of auxin biosynthetic process	biological_process	0.07527	1	1	415	5	28205	0		1	AT5G17300
GO:0000156	phosphorelay response regulator activity	molecular_function	0.075383	1	2	415	35	28205	2	AT1G19050,AT5G62920	0
GO:0048573	photoperiodism, flowering	biological_process	0.075393	1	5	415	165	28205	1	AT5G65080	4	AT5G17300,AT5G37260,AT4G25420,AT1G25560
GO:0051347	positive regulation of transferase activity	biological_process	0.075417	1	1	415	7	28205	0		1	AT3G48360
GO:0009059	macromolecule biosynthetic process	biological_process	0.075628	1	74	415	4379	28205	11	AT5G67300,AT1G77200,AT4G26930,AT1G03790,AT2G46310,AT2G23290,AT4G10600,AT2G38340,AT1G06160,AT1G19050,AT5G62920	63	AT2G20880,AT5G44190,AT5G48570,AT5G06870,AT4G36540,AT4G09450,AT1G25440,AT1G66230,AT2G38470,AT5G25390,AT2G44840,ATCG00950,AT2G40140,AT5G07700,AT1G13260,AT3G21150,AT3G48360,AT2G25900,AT4G37610,AT3G46090,AT4G29190,AT4G17490,AT1G74310,AT5G61600,AT3G02550,AT1G74930,AT4G27410,AT5G43290,AT5G51990,AT4G23810,AT4G39780,AT1G22490,AT4G01250,AT5G67190,AT3G23250,AT5G37260,AT5G47230,AT4G25470,AT1G27730,AT5G56840…
GO:0042547	cell wall modification involved in multidimensional cell growth	biological_process	0.075841	1	2	415	28	28205	2	AT5G39260,AT1G10550	0
GO:0060776	simple leaf morphogenesis	biological_process	0.076543	1	1	415	5	28205	0		1	AT5G67420
GO:0048587	regulation of short-day photoperiodism, flowering	biological_process	0.07705	1	1	415	6	28205	1	AT5G65080	0
GO:0009845	seed germination	biological_process	0.079762	1	6	415	237	28205	3	AT1G19050,AT3G54810,AT1G03790	3	AT4G25420,AT5G37260,AT4G01560
GO:0008169	C-methyltransferase activity	molecular_function	0.080279	1	1	415	5	28205	0		1	AT5G40850
GO:0000987	core promoter proximal region sequence-specific DNA binding	molecular_function	0.080367	1	1	415	6	28205	0		1	AT2G46400
GO:0001159	core promoter proximal region DNA binding	molecular_function	0.080367	1	1	415	6	28205	0		1	AT2G46400
GO:2000031	regulation of salicylic acid mediated signaling pathway	biological_process	0.080662	1	1	415	7	28205	1	AT5G67300	0
GO:0043200	response to amino acid	biological_process	0.080981	1	1	415	8	28205	0		1	AT1G61340
GO:0007568	aging	biological_process	0.081608	1	5	415	157	28205	0		5	AT3G29035,AT4G01250,AT1G69490,AT3G56400,AT4G23810
GO:1900056	negative regulation of leaf senescence	biological_process	0.081713	1	1	415	5	28205	0		1	AT3G56400
GO:0045544	gibberellin 20-oxidase activity	molecular_function	0.082023	1	1	415	5	28205	0		1	AT4G25420
GO:0010506	regulation of autophagy	biological_process	0.083081	1	1	415	6	28205	0		1	AT2G38470
GO:0008106	alcohol dehydrogenase (NADP+) activity	molecular_function	0.08351	1	1	415	5	28205	0		1	AT2G37770
GO:0016846	carbon-sulfur lyase activity	molecular_function	0.084269	1	2	415	32	28205	0		2	AT4G26200,AT4G11280
GO:0032101	regulation of response to external stimulus	biological_process	0.0848	1	2	415	34	28205	0		2	AT1G80840,AT5G26920
GO:0043903	regulation of symbiosis, encompassing mutualism through parasitism	biological_process	0.085503	1	1	415	6	28205	0		1	AT3G09940
GO:0015850	organic hydroxy compound transport	biological_process	0.085652	1	1	415	8	28205	1	AT2G34390	0
GO:0015893	drug transport	biological_process	0.085873	1	1	415	16	28205	1	AT1G64820	0
GO:0009554	megasporogenesis	biological_process	0.086701	1	1	415	6	28205	0		1	AT5G35770
GO:0009648	photoperiodism	biological_process	0.087649	1	5	415	172	28205	1	AT5G65080	4	AT4G25420,AT1G25560,AT5G37260,AT5G17300
GO:0009759	indole glucosinolate biosynthetic process	biological_process	0.088032	1	1	415	6	28205	0		1	AT3G56400
GO:0010436	carotenoid dioxygenase activity	molecular_function	0.089275	1	1	415	7	28205	0		1	AT3G14440
GO:0045549	9-cis-epoxycarotenoid dioxygenase activity	molecular_function	0.089275	1	1	415	7	28205	0		1	AT3G14440
GO:0090354	regulation of auxin metabolic process	biological_process	0.089878	1	1	415	6	28205	0		1	AT5G17300
GO:2000070	regulation of response to water deprivation	biological_process	0.089904	1	1	415	7	28205	0		1	AT2G20880
GO:0009643	photosynthetic acclimation	biological_process	0.092503	1	1	415	6	28205	0		1	AT5G59820
GO:0009746	response to hexose	biological_process	0.092937	1	5	415	170	28205	2	AT4G37220,AT1G29920	3	AT3G15630,AT2G17880,AT3G15450
GO:0090351	seedling development	biological_process	0.093369	1	6	415	248	28205	3	AT1G03790,AT3G54810,AT1G19050	3	AT4G01560,AT4G25420,AT5G37260
GO:1900055	regulation of leaf senescence	biological_process	0.097618	1	1	415	6	28205	0		1	AT3G56400
GO:0031072	heat shock protein binding	molecular_function	0.097971	1	1	415	6	28205	0		1	AT3G09350
GO:0010117	photoprotection	biological_process	0.098869	1	1	415	6	28205	0		1	AT1G27730
GO:0080039	xyloglucan endotransglucosylase activity	molecular_function	0.099677	1	1	415	6	28205	1	AT4G30290	0
GO:0010023	proanthocyanidin biosynthetic process	biological_process	0.10017	1	1	415	8	28205	0		1	AT1G71030
GO:0009896	positive regulation of catabolic process	biological_process	0.10096	1	1	415	7	28205	0		1	AT2G38470
GO:0034284	response to monosaccharide	biological_process	0.10113	1	5	415	174	28205	2	AT4G37220,AT1G29920	3	AT2G17880,AT3G15450,AT3G15630
GO:0006914	autophagy	biological_process	0.10125	1	3	415	74	28205	0		3	AT1G72940,AT2G27830,AT2G38470
GO:0042493	response to drug	biological_process	0.10133	1	1	415	17	28205	1	AT1G64820	0
GO:0046685	response to arsenic-containing substance	biological_process	0.10165	1	2	415	37	28205	0		2	AT1G73120,AT5G52640
GO:0008236	serine-type peptidase activity	molecular_function	0.10223	1	4	415	145	28205	4	AT5G58840,AT5G03620,AT1G11080,AT4G21323	0
GO:0017171	serine hydrolase activity	molecular_function	0.10223	1	4	415	145	28205	4	AT4G21323,AT5G58840,AT5G03620,AT1G11080	0
GO:0009407	toxin catabolic process	biological_process	0.10527	1	6	415	211	28205	1	AT1G53680	5	AT4G37990,AT2G29450,AT2G26150,AT3G28740,AT2G38240
GO:0090487	secondary metabolite catabolic process	biological_process	0.10527	1	6	415	211	28205	1	AT1G53680	5	AT2G29450,AT4G37990,AT2G26150,AT2G38240,AT3G28740
GO:0006778	porphyrin-containing compound metabolic process	biological_process	0.1076	1	6	415	219	28205	1	AT5G54190	5	AT2G19810,AT5G40850,AT1G73040,AT5G44190,AT2G21210
GO:0045740	positive regulation of DNA replication	biological_process	0.10793	1	1	415	7	28205	0		1	AT3G48360
GO:0000976	transcription regulatory region sequence-specific DNA binding	molecular_function	0.10905	1	1	415	9	28205	0		1	AT2G46400
GO:0010439	regulation of glucosinolate biosynthetic process	biological_process	0.11138	1	1	415	7	28205	0		1	AT5G07700
GO:0033013	tetrapyrrole metabolic process	biological_process	0.1115	1	6	415	221	28205	1	AT5G54190	5	AT5G40850,AT2G19810,AT1G73040,AT5G44190,AT2G21210
GO:0080046	quercetin 4'-O-glucosyltransferase activity	molecular_function	0.11444	1	1	415	8	28205	0		1	AT2G36800
GO:0045547	dehydrodolichyl diphosphate synthase activity	molecular_function	0.11507	1	1	415	7	28205	0		1	AT5G58780
GO:2000026	regulation of multicellular organismal development	biological_process	0.11625	1	13	415	733	28205	5	AT5G65080,AT1G03790,AT4G03210,AT1G19050,AT1G13620	8	AT5G04340,AT5G37260,AT1G13260,AT1G52930,AT3G56400,AT3G21150,AT4G01560,AT5G44190
GO:0009828	plant-type cell wall loosening	biological_process	0.11642	1	2	415	35	28205	2	AT5G39260,AT4G38400	0
GO:0051054	positive regulation of DNA metabolic process	biological_process	0.11725	1	1	415	9	28205	0		1	AT3G48360
GO:0009864	induced systemic resistance, jasmonic acid mediated signaling pathway	biological_process	0.1175	1	1	415	8	28205	0		1	AT3G56400
GO:0016798	hydrolase activity, acting on glycosyl bonds	molecular_function	0.11829	1	9	415	408	28205	6	AT1G10550,AT4G03210,AT5G20940,AT4G14130,AT4G30290,AT3G23730	3	AT4G15210,AT5G18670,AT1G60590
GO:0000304	response to singlet oxygen	biological_process	0.12061	1	1	415	10	28205	0		1	AT1G61120
GO:0048518	positive regulation of biological process	biological_process	0.12073	1	19	415	1084	28205	2	AT2G38340,AT1G13620	17	AT3G48360,AT2G24550,AT2G26150,AT5G47230,AT4G27410,AT3G19030,AT1G13260,AT4G23810,AT3G56400,AT5G44190,AT1G74310,AT2G38470,AT4G25490,AT5G61600,AT3G61890,AT1G68520,AT1G73500
GO:0005788	endoplasmic reticulum lumen	cellular_component	0.12086	1	1	415	10	28205	0		1	AT1G09080
GO:0032940	secretion by cell	biological_process	0.1215	1	2	415	51	28205	0		2	AT5G59730,AT4G03510
GO:0044710	single-organism metabolic process	biological_process	0.12164	1	83	415	5364	28205	12	AT5G54190,AT5G59070,AT1G72430,AT1G53680,AT2G39180,AT4G08950,AT1G23450,AT5G24030,AT5G58170,AT5G49070,AT3G48790,AT1G19050	71	AT2G38470,AT2G44840,AT2G40140,AT4G25420,AT5G45340,AT1G78410,AT3G09940,AT5G06870,AT3G56710,AT3G09440,AT3G14440,AT5G44190,AT5G26920,AT1G32920,AT3G59940,AT1G61120,AT2G36800,AT1G49500,AT1G66090,AT5G15120,AT4G17490,AT1G30370,AT5G27420,AT1G76470,AT2G37770,AT5G07700,AT1G52930,AT1G80440,AT2G19810,AT3G28340,AT1G80840,AT3G51450,AT5G02490,AT5G40850,AT3G16720,AT5G62020,AT1G71030,AT2G17040,AT4G37540,AT2G24850…
GO:0046885	regulation of hormone biosynthetic process	biological_process	0.12221	1	1	415	8	28205	0		1	AT5G17300
GO:0008514	organic anion transmembrane transporter activity	molecular_function	0.12487	1	4	415	126	28205	2	AT2G34390,AT2G33260	2	AT4G35180,AT4G24570
GO:0046903	secretion	biological_process	0.12542	1	2	415	52	28205	0		2	AT5G59730,AT4G03510
GO:0005372	water transmembrane transporter activity	molecular_function	0.12571	1	2	415	37	28205	2	AT2G34390,AT1G17810	0
GO:0015250	water channel activity	molecular_function	0.12571	1	2	415	37	28205	2	AT1G17810,AT2G34390	0
GO:0008889	glycerophosphodiester phosphodiesterase activity	molecular_function	0.12843	1	1	415	13	28205	1	AT5G58170	0
GO:0010337	regulation of salicylic acid metabolic process	biological_process	0.12856	1	1	415	10	28205	0		1	AT5G26920
GO:0016829	lyase activity	molecular_function	0.12978	1	7	415	290	28205	0		7	AT4G26200,AT5G18930,AT1G61120,AT4G18440,AT4G11280,AT1G62580,AT3G51450
GO:0046165	alcohol biosynthetic process	biological_process	0.13058	1	8	415	342	28205	4	AT1G23450,AT1G72430,AT4G08950,AT2G39180	4	AT5G58780,AT3G14440,AT4G37540,AT4G25420
GO:0008083	growth factor activity	molecular_function	0.13072	1	1	415	8	28205	1	AT1G13620	0
GO:0042802	identical protein binding	molecular_function	0.1319	1	4	415	153	28205	1	AT2G39180	3	AT4G26200,AT4G11280,AT4G14560
GO:0044260	cellular macromolecule metabolic process	biological_process	0.13263	1	106	415	6843	28205	13	AT2G46310,AT2G23290,AT4G10600,AT1G19050,AT1G06160,AT2G38340,AT5G62920,AT5G67300,AT1G77200,AT4G26930,AT4G30290,AT1G03790,AT2G47440	93	AT5G43290,AT4G27410,AT2G17880,AT4G39780,AT4G23810,AT1G09080,AT5G51990,AT5G37260,AT3G23250,AT2G20560,AT5G67190,AT4G03510,AT1G22490,AT4G01250,AT1G27730,AT4G25470,AT5G47230,AT1G71030,AT2G17040,AT5G64810,AT3G16720,AT5G56840,AT3G15500,AT5G17300,AT4G15210,AT4G25490,AT1G22190,AT2G19810,AT5G02490,AT1G80840,AT2G46400,AT3G55980,AT1G49130,AT3G46600,AT3G56400,AT4G11360,AT1G68840,AT2G26150,AT5G51190,AT5G47370…
GO:0019752	carboxylic acid metabolic process	biological_process	0.13458	1	33	415	1868	28205	2	AT1G23450,AT5G49070	31	AT3G09940,AT3G15500,AT1G78410,AT5G45340,AT2G24850,AT3G16720,AT4G25420,AT5G40850,AT5G02490,AT1G80840,AT3G51450,AT2G38470,AT1G32920,AT5G26920,AT3G14440,AT4G23810,AT1G33960,AT1G27730,AT3G56710,AT3G23250,AT5G06870,AT1G66090,AT5G59820,AT1G73500,AT1G49500,AT1G61120,AT3G56400,AT3G61190,AT2G46400,AT2G29450,AT1G76650
GO:0016838	carbon-oxygen lyase activity, acting on phosphates	molecular_function	0.13599	1	1	415	12	28205	0		1	AT1G61120
GO:0006470	protein dephosphorylation	biological_process	0.13624	1	5	415	182	28205	0		5	AT3G56400,AT1G68520,AT5G44190,AT5G06870,AT2G15080
GO:0016762	xyloglucan:xyloglucosyl transferase activity	molecular_function	0.13635	1	1	415	9	28205	1	AT4G03210	0
GO:0051239	regulation of multicellular organismal process	biological_process	0.13756	1	13	415	757	28205	5	AT5G65080,AT1G03790,AT4G03210,AT1G19050,AT1G13620	8	AT5G04340,AT5G37260,AT1G13260,AT1G52930,AT3G56400,AT4G01560,AT3G21150,AT5G44190
GO:0009909	regulation of flower development	biological_process	0.13813	1	7	415	359	28205	1	AT5G65080	6	AT5G37260,AT1G13260,AT1G52930,AT5G44190,AT4G01560,AT3G21150
GO:0046686	response to cadmium ion	biological_process	0.13951	1	10	415	470	28205	2	AT1G53680,AT5G67300	8	AT1G71030,AT5G56550,AT3G09440,AT5G02490,AT3G23250,AT4G11360,AT3G12580,AT1G18330
GO:0042435	indole-containing compound biosynthetic process	biological_process	0.14106	1	4	415	133	28205	0		4	AT3G56400,AT1G73500,AT1G49500,AT2G38470
GO:0010112	regulation of systemic acquired resistance	biological_process	0.14249	1	1	415	12	28205	0		1	AT5G26920
GO:0019899	enzyme binding	molecular_function	0.14349	1	3	415	107	28205	0		3	AT1G52030,AT3G12580,AT3G09440
GO:0016408	C-acyltransferase activity	molecular_function	0.14388	1	1	415	11	28205	1	AT3G48790	0
GO:0048580	regulation of post-embryonic development	biological_process	0.14405	1	9	415	488	28205	3	AT1G19050,AT5G65080,AT1G03790	6	AT3G21150,AT4G01560,AT5G44190,AT1G52930,AT1G13260,AT5G37260
GO:0005887	integral component of plasma membrane	cellular_component	0.14409	1	2	415	46	28205	1	AT1G10550	1	AT2G24240
GO:0042440	pigment metabolic process	biological_process	0.14423	1	8	415	349	28205	2	AT5G54190,AT1G19050	6	AT2G21210,AT2G19810,AT5G44190,AT1G73040,AT1G71030,AT5G40850
GO:0015994	chlorophyll metabolic process	biological_process	0.1446	1	5	415	189	28205	1	AT5G54190	4	AT2G19810,AT1G73040,AT2G21210,AT5G44190
GO:0009061	anaerobic respiration	biological_process	0.14489	1	1	415	9	28205	0		1	AT5G15120
GO:0032350	regulation of hormone metabolic process	biological_process	0.1473	1	1	415	10	28205	0		1	AT5G17300
GO:0044765	single-organism transport	biological_process	0.1494	1	44	415	2709	28205	9	AT2G34390,AT3G44900,AT2G33260,AT1G64820,AT1G73890,AT5G24030,AT2G46310,AT3G45660,AT3G45060	35	AT4G37990,AT5G59730,AT2G24550,AT1G68840,AT1G25400,AT2G24240,AT3G56400,AT5G07700,AT1G13260,AT1G68520,AT1G28370,AT3G49940,AT4G01560,AT2G15080,AT1G66090,AT4G35180,AT4G12490,AT4G03510,AT1G25560,AT5G06870,AT5G26920,AT4G23810,AT4G26200,AT3G19030,AT3G02840,AT2G40140,AT1G80840,AT2G44840,AT2G38470,AT4G24570,AT3G50770,AT2G26530,AT3G15500,AT1G78410,AT3G16720
GO:0015179	L-amino acid transmembrane transporter activity	molecular_function	0.1518	1	1	415	11	28205	1	AT2G33260	0
GO:0009986	cell surface	cellular_component	0.15259	1	1	415	14	28205	0		1	AT2G38750
GO:0043170	macromolecule metabolic process	biological_process	0.1543	1	112	415	7330	28205	18	AT1G77200,AT4G26930,AT5G67300,AT1G11080,AT1G03790,AT5G58840,AT2G47440,AT4G30290,AT2G23290,AT2G46310,AT4G21323,AT5G03620,AT5G62920,AT2G28040,AT1G19050,AT2G38340,AT1G06160,AT4G10600	94	AT2G38470,AT1G24140,AT5G64510,AT2G40140,ATCG00950,AT5G25390,AT2G44840,AT1G66230,AT1G25440,AT1G78410,AT3G12580,AT3G56710,AT3G44260,AT4G09450,AT4G36540,AT5G06870,AT1G49210,AT2G20880,AT3G09440,AT1G80920,AT5G26920,AT5G44190,AT5G48570,AT4G36040,AT1G60590,AT3G09350,AT5G61600,AT3G14200,AT3G02550,AT1G74310,AT1G74930,AT1G66080,AT3G46090,AT4G01560,AT4G17490,AT4G29190,AT5G15120,AT5G51440,AT2G25900,AT3G48360…
GO:0008970	phosphatidylcholine 1-acylhydrolase activity	molecular_function	0.15545	1	1	415	11	28205	0		1	AT1G30370
GO:0016621	cinnamoyl-CoA reductase activity	molecular_function	0.15793	1	1	415	10	28205	0		1	AT1G76470
GO:2000028	regulation of photoperiodism, flowering	biological_process	0.15795	1	1	415	15	28205	1	AT5G65080	0
GO:0043436	oxoacid metabolic process	biological_process	0.15797	1	34	415	1970	28205	2	AT5G49070,AT1G23450	32	AT2G29450,AT1G76650,AT3G56400,AT3G61190,AT2G46400,AT5G07700,AT1G73500,AT1G49500,AT1G61120,AT5G59820,AT1G66090,AT1G27730,AT1G33960,AT5G06870,AT3G23250,AT3G56710,AT4G23810,AT3G14440,AT5G26920,AT1G32920,AT1G80840,AT3G51450,AT5G02490,AT2G38470,AT1G78410,AT3G15500,AT3G09940,AT5G40850,AT4G25420,AT3G16720,AT5G45340,AT2G24850
GO:1902578	single-organism localization	biological_process	0.15832	1	44	415	2725	28205	9	AT3G45060,AT2G46310,AT3G45660,AT1G73890,AT5G24030,AT1G64820,AT2G33260,AT2G34390,AT3G44900	35	AT3G15500,AT1G78410,AT3G16720,AT2G40140,AT2G44840,AT1G80840,AT2G38470,AT4G24570,AT3G50770,AT2G26530,AT5G26920,AT4G23810,AT4G26200,AT3G19030,AT3G02840,AT4G12490,AT1G25560,AT4G03510,AT5G06870,AT4G01560,AT2G15080,AT1G66090,AT4G35180,AT1G68520,AT1G28370,AT3G49940,AT1G25400,AT2G24240,AT3G56400,AT5G07700,AT1G13260,AT4G37990,AT5G59730,AT2G24550,AT1G68840
GO:0006082	organic acid metabolic process	biological_process	0.15881	1	34	415	1971	28205	2	AT1G23450,AT5G49070	32	AT1G49500,AT1G73500,AT1G61120,AT5G59820,AT1G66090,AT2G29450,AT1G76650,AT3G56400,AT3G61190,AT2G46400,AT5G07700,AT3G51450,AT1G80840,AT5G02490,AT2G38470,AT1G78410,AT3G15500,AT3G09940,AT5G40850,AT4G25420,AT3G16720,AT5G45340,AT2G24850,AT1G27730,AT1G33960,AT5G06870,AT3G23250,AT3G56710,AT4G23810,AT3G14440,AT1G32920,AT5G26920
GO:0043295	glutathione binding	molecular_function	0.15886	1	1	415	10	28205	0		1	AT2G29450
GO:0072341	modified amino acid binding	molecular_function	0.15886	1	1	415	10	28205	0		1	AT2G29450
GO:1900750	oligopeptide binding	molecular_function	0.15886	1	1	415	10	28205	0		1	AT2G29450
GO:0008300	isoprenoid catabolic process	biological_process	0.16198	1	1	415	11	28205	0		1	AT5G45340
GO:0016115	terpenoid catabolic process	biological_process	0.16198	1	1	415	11	28205	0		1	AT5G45340
GO:0005544	calcium-dependent phospholipid binding	molecular_function	0.16306	1	1	415	11	28205	0		1	AT2G38750
GO:0016229	steroid dehydrogenase activity	molecular_function	0.16422	1	1	415	11	28205	0		1	AT2G37770
GO:0030246	carbohydrate binding	molecular_function	0.1652	1	3	415	106	28205	0		3	AT2G26400,AT1G65390,AT1G52030
GO:0006567	threonine catabolic process	biological_process	0.16562	1	1	415	12	28205	0		1	AT5G40850
GO:0010380	regulation of chlorophyll biosynthetic process	biological_process	0.16728	1	1	415	15	28205	0		1	AT5G44190
GO:0004708	MAP kinase kinase activity	molecular_function	0.16936	1	1	415	11	28205	0		1	AT1G73500
GO:0016311	dephosphorylation	biological_process	0.17195	1	5	415	207	28205	0		5	AT2G15080,AT5G06870,AT1G68520,AT5G44190,AT3G56400
GO:0009963	positive regulation of flavonoid biosynthetic process	biological_process	0.17298	1	3	415	103	28205	0		3	AT3G19030,AT2G24550,AT1G13260
GO:0005983	starch catabolic process	biological_process	0.1738	1	1	415	17	28205	0		1	AT4G15210
GO:0009251	glucan catabolic process	biological_process	0.1738	1	1	415	17	28205	0		1	AT4G15210
GO:0044247	cellular polysaccharide catabolic process	biological_process	0.1738	1	1	415	17	28205	0		1	AT4G15210
GO:0022838	substrate-specific channel activity	molecular_function	0.17384	1	3	415	123	28205	2	AT2G34390,AT1G17810	1	AT2G24240
GO:0015267	channel activity	molecular_function	0.1749	1	3	415	124	28205	2	AT2G34390,AT1G17810	1	AT2G24240
GO:0022803	passive transmembrane transporter activity	molecular_function	0.1749	1	3	415	124	28205	2	AT2G34390,AT1G17810	1	AT2G24240
GO:0001871	pattern binding	molecular_function	0.17518	1	1	415	12	28205	0		1	AT2G26400
GO:0030247	polysaccharide binding	molecular_function	0.17518	1	1	415	12	28205	0		1	AT2G26400
GO:0009825	multidimensional cell growth	biological_process	0.17714	1	3	415	111	28205	2	AT5G39260,AT1G10550	1	AT1G69490
GO:1900376	regulation of secondary metabolite biosynthetic process	biological_process	0.17731	1	1	415	13	28205	0		1	AT5G07700
GO:0006071	glycerol metabolic process	biological_process	0.18029	1	1	415	18	28205	1	AT5G58170	0
GO:0019220	regulation of phosphate metabolic process	biological_process	0.18037	1	5	415	198	28205	0		5	AT3G56400,AT5G44190,AT1G68520,AT5G06870,AT2G15080
GO:0051174	regulation of phosphorus metabolic process	biological_process	0.18037	1	5	415	198	28205	0		5	AT5G06870,AT2G15080,AT3G56400,AT5G44190,AT1G68520
GO:1901463	regulation of tetrapyrrole biosynthetic process	biological_process	0.18168	1	1	415	16	28205	0		1	AT5G44190
GO:0008509	anion transmembrane transporter activity	molecular_function	0.18178	1	5	415	212	28205	3	AT2G34390,AT2G33260,AT3G45060	2	AT4G35180,AT4G24570
GO:0042430	indole-containing compound metabolic process	biological_process	0.18242	1	4	415	147	28205	0		4	AT2G38470,AT1G73500,AT1G49500,AT3G56400
GO:0016045	detection of bacterium	biological_process	0.18331	1	1	415	16	28205	0		1	AT1G80840
GO:0098543	detection of other organism	biological_process	0.18331	1	1	415	16	28205	0		1	AT1G80840
GO:0042762	regulation of sulfur metabolic process	biological_process	0.18463	1	1	415	16	28205	0		1	AT5G07700
GO:0019400	alditol metabolic process	biological_process	0.18464	1	1	415	19	28205	1	AT5G58170	0
GO:0042343	indole glucosinolate metabolic process	biological_process	0.1847	1	1	415	14	28205	0		1	AT3G56400
GO:0005310	dicarboxylic acid transmembrane transporter activity	molecular_function	0.18497	1	1	415	14	28205	0		1	AT4G24570
GO:0006779	porphyrin-containing compound biosynthetic process	biological_process	0.18735	1	4	415	151	28205	1	AT5G54190	3	AT5G40850,AT2G21210,AT5G44190
GO:0015662	ATPase activity, coupled to transmembrane movement of ions, phosphorylative mechanism	molecular_function	0.18822	1	1	415	41	28205	1	AT1G54280	0
GO:0090056	regulation of chlorophyll metabolic process	biological_process	0.18863	1	1	415	18	28205	0		1	AT5G44190
GO:0051213	dioxygenase activity	molecular_function	0.18963	1	3	415	95	28205	0		3	AT3G14440,AT4G25420,AT2G26400
GO:0016310	phosphorylation	biological_process	0.19053	1	15	415	945	28205	0		15	AT1G80840,AT1G28370,AT1G68520,AT1G73500,AT5G06870,AT2G38470,AT3G56710,AT4G23810,AT1G78410,AT3G15500,AT3G56400,AT5G26920,AT3G16720,AT2G15080,AT2G17040
GO:0016102	diterpenoid biosynthetic process	biological_process	0.19129	1	2	415	55	28205	0		2	AT1G61120,AT4G25420
GO:0098581	detection of external biotic stimulus	biological_process	0.19312	1	1	415	17	28205	0		1	AT1G80840
GO:0031399	regulation of protein modification process	biological_process	0.19367	1	5	415	208	28205	0		5	AT2G15080,AT5G06870,AT5G44190,AT1G68520,AT3G56400
GO:0016757	transferase activity, transferring glycosyl groups	molecular_function	0.19411	1	10	415	551	28205	7	AT4G30290,AT5G65550,AT5G63390,AT3G53160,AT1G12990,AT4G03210,AT5G59070	3	AT3G28340,AT2G36800,AT3G52060
GO:0090332	stomatal closure	biological_process	0.19621	1	1	415	19	28205	0		1	AT1G62580
GO:0010082	regulation of root meristem growth	biological_process	0.19741	1	1	415	18	28205	1	AT1G13620	0
GO:0004364	glutathione transferase activity	molecular_function	0.19802	1	2	415	48	28205	1	AT1G53680	1	AT2G29450
GO:0015996	chlorophyll catabolic process	biological_process	0.19829	1	2	415	58	28205	0		2	AT2G19810,AT1G73040
GO:0009820	alkaloid metabolic process	biological_process	0.19913	1	1	415	13	28205	0		1	AT3G51450
GO:0009821	alkaloid biosynthetic process	biological_process	0.19913	1	1	415	13	28205	0		1	AT3G51450
GO:0016843	amine-lyase activity	molecular_function	0.19929	1	1	415	13	28205	0		1	AT3G51450
GO:0016844	strictosidine synthase activity	molecular_function	0.19929	1	1	415	13	28205	0		1	AT3G51450
GO:0044550	secondary metabolite biosynthetic process	biological_process	0.19937	1	7	415	317	28205	0		7	AT1G71030,AT5G07700,AT2G38470,AT1G76470,AT4G37990,AT1G73500,AT3G56400
GO:0034250	positive regulation of cellular amide metabolic process	biological_process	0.20049	1	1	415	18	28205	0		1	AT1G74310
GO:0045727	positive regulation of translation	biological_process	0.20049	1	1	415	18	28205	0		1	AT1G74310
GO:0045551	cinnamyl-alcohol dehydrogenase activity	molecular_function	0.20088	1	1	415	13	28205	0		1	AT4G37990
GO:0033014	tetrapyrrole biosynthetic process	biological_process	0.20112	1	4	415	155	28205	1	AT5G54190	3	AT5G40850,AT5G44190,AT2G21210
GO:0009809	lignin biosynthetic process	biological_process	0.20199	1	2	415	52	28205	0		2	AT4G37990,AT1G76470
GO:0005516	calmodulin binding	molecular_function	0.20244	1	4	415	184	28205	0		4	AT4G37610,AT5G48570,AT5G26920,AT3G48360
GO:0009975	cyclase activity	molecular_function	0.20245	1	1	415	17	28205	0		1	AT1G62580
GO:0046149	pigment catabolic process	biological_process	0.20435	1	2	415	59	28205	0		2	AT2G19810,AT1G73040
GO:2000024	regulation of leaf development	biological_process	0.20517	1	1	415	15	28205	0		1	AT3G56400
GO:0006984	ER-nucleus signaling pathway	biological_process	0.20595	1	1	415	16	28205	0		1	AT5G64510
GO:0051179	localization	biological_process	0.20595	1	51	415	3286	28205	11	AT3G45060,AT5G24030,AT1G73890,AT2G46310,AT3G45660,AT2G33260,AT1G64820,AT3G44900,AT2G34390,AT5G52000,AT1G17810	40	AT2G26530,AT3G50770,AT4G24570,AT2G38470,AT2G44840,AT1G80840,AT2G40140,AT3G16720,AT1G78410,AT3G15500,AT1G25560,AT4G03510,AT5G06870,AT3G23250,AT4G12490,AT1G33960,AT3G02840,AT3G19030,AT4G26200,AT4G23810,AT5G44190,AT5G26920,AT3G49940,AT1G28370,AT1G68520,AT5G42380,AT4G35180,AT1G66090,AT2G15080,AT4G01560,AT1G68840,AT2G24550,AT5G59730,AT4G37990,AT3G55980,AT1G13260,AT5G07700,AT3G56400,AT2G24240,AT1G25400
GO:0010411	xyloglucan metabolic process	biological_process	0.20636	1	1	415	17	28205	1	AT4G30290	0
GO:0045926	negative regulation of growth	biological_process	0.20644	1	1	415	16	28205	0		1	AT3G46090
GO:0010214	seed coat development	biological_process	0.20733	1	1	415	19	28205	0		1	AT1G30370
GO:0009785	blue light signaling pathway	biological_process	0.20866	1	1	415	16	28205	0		1	AT3G21150
GO:0030522	intracellular receptor signaling pathway	biological_process	0.20866	1	1	415	16	28205	0		1	AT3G21150
GO:0010187	negative regulation of seed germination	biological_process	0.21019	1	1	415	17	28205	1	AT1G03790	0
GO:0015112	nitrate transmembrane transporter activity	molecular_function	0.21067	1	1	415	19	28205	1	AT3G45060	0
GO:1901618	organic hydroxy compound transmembrane transporter activity	molecular_function	0.21109	1	1	415	15	28205	1	AT2G34390	0
GO:0015171	amino acid transmembrane transporter activity	molecular_function	0.21119	1	2	415	57	28205	1	AT2G33260	1	AT4G35180
GO:0005057	receptor signaling protein activity	molecular_function	0.21147	1	2	415	68	28205	2	AT5G62920,AT1G19050	0
GO:0006566	threonine metabolic process	biological_process	0.21209	1	1	415	16	28205	0		1	AT5G40850
GO:0006417	regulation of translation	biological_process	0.21223	1	2	415	63	28205	0		2	AT1G74310,AT5G44190
GO:0034248	regulation of cellular amide metabolic process	biological_process	0.21223	1	2	415	63	28205	0		2	AT5G44190,AT1G74310
GO:0055062	phosphate ion homeostasis	biological_process	0.21301	1	1	415	17	28205	0		1	AT5G04340
GO:0055083	monovalent inorganic anion homeostasis	biological_process	0.21301	1	1	415	17	28205	0		1	AT5G04340
GO:0072506	trivalent inorganic anion homeostasis	biological_process	0.21301	1	1	415	17	28205	0		1	AT5G04340
GO:0015849	organic acid transport	biological_process	0.21567	1	6	415	283	28205	2	AT2G34390,AT2G33260	4	AT4G35180,AT3G50770,AT4G26200,AT4G37990
GO:0046942	carboxylic acid transport	biological_process	0.21567	1	6	415	283	28205	2	AT2G34390,AT2G33260	4	AT3G50770,AT4G35180,AT4G26200,AT4G37990
GO:1901401	regulation of tetrapyrrole metabolic process	biological_process	0.21604	1	1	415	20	28205	0		1	AT5G44190
GO:0006787	porphyrin-containing compound catabolic process	biological_process	0.21726	1	2	415	61	28205	0		2	AT2G19810,AT1G73040
GO:0033015	tetrapyrrole catabolic process	biological_process	0.21726	1	2	415	61	28205	0		2	AT1G73040,AT2G19810
GO:0006810	transport	biological_process	0.21752	1	47	415	3005	28205	11	AT2G34390,AT3G44900,AT5G52000,AT1G17810,AT2G33260,AT1G64820,AT1G73890,AT5G24030,AT3G45660,AT2G46310,AT3G45060	36	AT2G24550,AT5G59730,AT1G68840,AT4G37990,AT1G13260,AT5G07700,AT2G24240,AT1G25400,AT3G56400,AT3G49940,AT1G68520,AT1G28370,AT1G66090,AT2G15080,AT4G35180,AT4G01560,AT1G25560,AT4G03510,AT5G06870,AT4G12490,AT1G33960,AT3G19030,AT4G26200,AT3G02840,AT5G26920,AT4G23810,AT4G24570,AT2G38470,AT2G26530,AT3G50770,AT2G40140,AT1G80840,AT2G44840,AT3G16720,AT3G15500,AT1G78410
GO:0005249	voltage-gated potassium channel activity	molecular_function	0.21815	1	1	415	22	28205	0		1	AT2G24240
GO:0006904	vesicle docking involved in exocytosis	biological_process	0.21959	1	1	415	23	28205	0		1	AT5G59730
GO:0048278	vesicle docking	biological_process	0.21959	1	1	415	23	28205	0		1	AT5G59730
GO:0032268	regulation of cellular protein metabolic process	biological_process	0.2205	1	6	415	278	28205	0		6	AT2G15080,AT1G74310,AT5G06870,AT1G68520,AT5G44190,AT3G56400
GO:0015718	monocarboxylic acid transport	biological_process	0.22113	1	1	415	18	28205	1	AT2G34390	0
GO:0051234	establishment of localization	biological_process	0.22129	1	48	415	3082	28205	11	AT2G33260,AT1G64820,AT3G44900,AT2G34390,AT5G52000,AT1G17810,AT3G45060,AT5G24030,AT1G73890,AT3G45660,AT2G46310	37	AT3G49940,AT1G28370,AT1G68520,AT4G35180,AT1G66090,AT2G15080,AT4G01560,AT1G68840,AT5G59730,AT2G24550,AT4G37990,AT5G07700,AT1G13260,AT3G56400,AT1G25400,AT2G24240,AT3G50770,AT2G26530,AT2G38470,AT4G24570,AT2G44840,AT1G80840,AT2G40140,AT3G16720,AT3G15500,AT1G78410,AT4G03510,AT5G06870,AT1G25560,AT1G33960,AT4G12490,AT3G02840,AT4G26200,AT3G19030,AT4G23810,AT5G26920,AT5G44190
GO:0005102	receptor binding	molecular_function	0.22197	1	2	415	62	28205	1	AT1G13620	1	AT1G66100
GO:0008028	monocarboxylic acid transmembrane transporter activity	molecular_function	0.22241	1	1	415	16	28205	1	AT2G34390	0
GO:0022843	voltage-gated cation channel activity	molecular_function	0.2229	1	1	415	23	28205	0		1	AT2G24240
GO:0022406	membrane docking	biological_process	0.22352	1	1	415	24	28205	0		1	AT5G59730
GO:0051187	cofactor catabolic process	biological_process	0.22364	1	2	415	62	28205	0		2	AT1G73040,AT2G19810
GO:0004842	ubiquitin-protein transferase activity	molecular_function	0.22421	1	5	415	234	28205	0		5	AT1G49210,AT5G27420,AT4G03510,AT4G11360,AT4G28270
GO:0072505	divalent inorganic anion homeostasis	biological_process	0.22528	1	1	415	18	28205	0		1	AT5G04340
GO:0005615	extracellular space	cellular_component	0.22658	1	1	415	15	28205	1	AT1G13620	0
GO:0051193	regulation of cofactor metabolic process	biological_process	0.22938	1	1	415	21	28205	0		1	AT5G44190
GO:2000241	regulation of reproductive process	biological_process	0.22962	1	7	415	417	28205	1	AT5G65080	6	AT1G52930,AT4G01560,AT3G21150,AT5G44190,AT5G37260,AT1G13260
GO:0051246	regulation of protein metabolic process	biological_process	0.23318	1	6	415	284	28205	0		6	AT2G15080,AT1G74310,AT5G06870,AT1G68520,AT5G44190,AT3G56400
GO:0009641	shade avoidance	biological_process	0.2332	1	1	415	17	28205	0		1	AT5G47370
GO:0031329	regulation of cellular catabolic process	biological_process	0.23425	1	1	415	20	28205	0		1	AT2G38470
GO:0019787	ubiquitin-like protein transferase activity	molecular_function	0.23453	1	5	415	238	28205	0		5	AT4G03510,AT4G11360,AT4G28270,AT5G27420,AT1G49210
GO:0009968	negative regulation of signal transduction	biological_process	0.23628	1	2	415	70	28205	0		2	AT1G80440,AT3G59940
GO:0080044	quercetin 7-O-glucosyltransferase activity	molecular_function	0.23653	1	1	415	17	28205	0		1	AT2G36800
GO:0009068	aspartate family amino acid catabolic process	biological_process	0.23713	1	1	415	18	28205	0		1	AT5G40850
GO:0010449	root meristem growth	biological_process	0.24005	1	1	415	22	28205	1	AT1G13620	0
GO:0015075	ion transmembrane transporter activity	molecular_function	0.24163	1	10	415	605	28205	7	AT3G45060,AT1G54280,AT3G44900,AT2G34390,AT1G50310,AT2G33260,AT4G21480	3	AT4G35180,AT2G24240,AT4G24570
GO:0005267	potassium channel activity	molecular_function	0.24186	1	1	415	25	28205	0		1	AT2G24240
GO:0016101	diterpenoid metabolic process	biological_process	0.24186	1	2	415	64	28205	0		2	AT4G25420,AT1G61120
GO:0010029	regulation of seed germination	biological_process	0.24212	1	2	415	71	28205	2	AT1G03790,AT1G19050	0
GO:0042277	peptide binding	molecular_function	0.24224	1	1	415	18	28205	0		1	AT2G29450
GO:2000652	regulation of secondary cell wall biogenesis	biological_process	0.24256	1	1	415	16	28205	0		1	AT1G66230
GO:0010648	negative regulation of cell communication	biological_process	0.2427	1	2	415	71	28205	0		2	AT3G59940,AT1G80440
GO:0023057	negative regulation of signaling	biological_process	0.2427	1	2	415	71	28205	0		2	AT3G59940,AT1G80440
GO:0016567	protein ubiquitination	biological_process	0.2438	1	4	415	203	28205	0		4	AT3G12580,AT4G11360,AT4G01560,AT1G49210
GO:0006928	movement of cell or subcellular component	biological_process	0.2443	1	2	415	82	28205	2	AT5G58170,AT1G54280	0
GO:0030048	actin filament-based movement	biological_process	0.2443	1	2	415	82	28205	2	AT5G58170,AT1G54280	0
GO:0010038	response to metal ion	biological_process	0.24435	1	11	415	598	28205	2	AT1G53680,AT5G67300	9	AT4G11280,AT3G09440,AT1G71030,AT5G56550,AT5G02490,AT1G18330,AT3G12580,AT4G11360,AT3G23250
GO:0009310	amine catabolic process	biological_process	0.24529	1	3	415	117	28205	1	AT5G24030	2	AT1G73500,AT1G49500
GO:0042402	cellular biogenic amine catabolic process	biological_process	0.24529	1	3	415	117	28205	1	AT5G24030	2	AT1G73500,AT1G49500
GO:0000145	exocyst	cellular_component	0.24535	1	1	415	29	28205	0		1	AT5G59730
GO:1901565	organonitrogen compound catabolic process	biological_process	0.24618	1	6	415	291	28205	1	AT5G24030	5	AT1G73040,AT5G40850,AT2G19810,AT1G49500,AT1G73500
GO:0009954	proximal/distal pattern formation	biological_process	0.24719	1	1	415	21	28205	0		1	AT4G37610
GO:1900140	regulation of seedling development	biological_process	0.24943	1	2	415	74	28205	2	AT1G03790,AT1G19050	0
GO:0016094	polyprenol biosynthetic process	biological_process	0.25297	1	1	415	17	28205	0		1	AT5G58780
GO:0019348	dolichol metabolic process	biological_process	0.25297	1	1	415	17	28205	0		1	AT5G58780
GO:0019408	dolichol biosynthetic process	biological_process	0.25297	1	1	415	17	28205	0		1	AT5G58780
GO:0006995	cellular response to nitrogen starvation	biological_process	0.25336	1	1	415	23	28205	0		1	AT3G56710
GO:1901681	sulfur compound binding	molecular_function	0.25502	1	1	415	18	28205	0		1	AT2G29450
GO:0044238	primary metabolic process	biological_process	0.25608	1	134	415	9050	28205	27	AT5G20940,AT2G47440,AT1G03790,AT1G72430,AT5G59070,AT5G67300,AT4G26930,AT1G77200,AT2G28040,AT5G62920,AT5G03620,AT4G21323,AT1G06160,AT1G19050,AT5G58170,AT2G46310,AT5G58840,AT2G39180,AT4G08950,AT4G30290,AT1G11080,AT4G10600,AT2G38340,AT2G23290,AT5G49070,AT3G48790,AT1G23450	107	AT3G48360,AT1G30370,AT2G24550,AT2G25900,AT1G52930,AT1G13260,AT1G74930,AT2G36800,AT4G01560,AT3G46090,AT1G49210,AT5G06870,AT4G36540,AT3G12580,AT3G09350,AT1G60590,AT4G36040,AT5G48570,AT1G80920,AT2G20880,AT2G44840,AT2G40140,AT1G78410,AT1G25440,AT1G66230,AT5G45340,AT5G47370,AT1G68840,AT4G11360,AT3G46600,AT3G61890,AT5G47230,AT1G27730,AT5G67190,AT4G03510,AT4G01250,AT5G37260,AT2G20560,AT4G23810,AT5G51990…
GO:0046164	alcohol catabolic process	biological_process	0.25665	1	1	415	30	28205	0		1	AT5G45340
GO:0008375	acetylglucosaminyltransferase activity	molecular_function	0.25808	1	1	415	20	28205	1	AT1G12990	0
GO:0009808	lignin metabolic process	biological_process	0.25958	1	2	415	63	28205	0		2	AT1G76470,AT4G37990
GO:0048827	phyllome development	biological_process	0.2599	1	14	415	886	28205	2	AT5G65080,AT2G46310	12	AT1G68520,AT4G01250,AT5G67420,AT5G44190,AT4G01560,AT1G69490,AT3G56400,AT4G23810,AT2G17040,AT1G13260,AT3G29035,AT4G25420
GO:0016616	oxidoreductase activity, acting on the CH-OH group of donors, NAD or NADP as acceptor	molecular_function	0.2618	1	3	415	116	28205	1	AT1G10810	2	AT2G37770,AT4G37990
GO:0006887	exocytosis	biological_process	0.26191	1	1	415	27	28205	0		1	AT5G59730
GO:0009962	regulation of flavonoid biosynthetic process	biological_process	0.26199	1	3	415	125	28205	0		3	AT3G19030,AT1G13260,AT2G24550
GO:0071483	cellular response to blue light	biological_process	0.26301	1	1	415	21	28205	0		1	AT3G21150
GO:0009966	regulation of signal transduction	biological_process	0.26415	1	3	415	143	28205	1	AT5G67300	2	AT1G80440,AT3G59940
GO:0015385	sodium:proton antiporter activity	molecular_function	0.26508	1	1	415	35	28205	1	AT3G44900	0
GO:0044421	extracellular region part	cellular_component	0.26758	1	1	415	20	28205	1	AT1G13620	0
GO:0048825	cotyledon development	biological_process	0.26771	1	2	415	90	28205	1	AT2G46310	1	AT4G01560
GO:1903338	regulation of cell wall organization or biogenesis	biological_process	0.2681	1	1	415	18	28205	0		1	AT1G66230
GO:0044275	cellular carbohydrate catabolic process	biological_process	0.26903	1	1	415	27	28205	0		1	AT4G15210
GO:0019825	oxygen binding	molecular_function	0.27128	1	5	415	232	28205	0		5	AT5G45340,AT3G28740,AT5G52320,AT3G26200,AT1G62580
GO:0015711	organic anion transport	biological_process	0.27154	1	6	415	306	28205	2	AT2G33260,AT2G34390	4	AT4G37990,AT4G26200,AT3G50770,AT4G35180
GO:0004222	metalloendopeptidase activity	molecular_function	0.27186	1	1	415	27	28205	0		1	AT1G24140
GO:0008202	steroid metabolic process	biological_process	0.27199	1	5	415	244	28205	3	AT2G39180,AT4G08950,AT1G72430	2	AT2G36800,AT4G37540
GO:0010229	inflorescence development	biological_process	0.27319	1	1	415	25	28205	0		1	AT2G17040
GO:0023051	regulation of signaling	biological_process	0.27352	1	3	415	145	28205	1	AT5G67300	2	AT3G59940,AT1G80440
GO:0033218	amide binding	molecular_function	0.27516	1	1	415	21	28205	0		1	AT2G29450
GO:0047262	polygalacturonate 4-alpha-galacturonosyltransferase activity	molecular_function	0.27524	1	1	415	25	28205	0		1	AT3G28340
GO:0008408	3'-5' exonuclease activity	molecular_function	0.27613	1	1	415	23	28205	0		1	AT3G44260
GO:0009637	response to blue light	biological_process	0.2779	1	3	415	128	28205	2	AT1G29920,AT2G05100	1	AT3G21150
GO:0015995	chlorophyll biosynthetic process	biological_process	0.27829	1	3	415	125	28205	1	AT5G54190	2	AT5G44190,AT2G21210
GO:0016093	polyprenol metabolic process	biological_process	0.27834	1	1	415	19	28205	0		1	AT5G58780
GO:0009851	auxin biosynthetic process	biological_process	0.27877	1	3	415	124	28205	0		3	AT1G49500,AT1G73500,AT5G17300
GO:0050793	regulation of developmental process	biological_process	0.28047	1	13	415	881	28205	5	AT1G13620,AT1G19050,AT5G65080,AT1G03790,AT4G03210	8	AT1G13260,AT3G56400,AT1G52930,AT5G44190,AT4G01560,AT3G21150,AT5G04340,AT5G37260
GO:0045892	negative regulation of transcription, DNA-templated	biological_process	0.28167	1	6	415	398	28205	0		6	AT3G21150,AT1G27730,AT3G56400,AT5G47370,AT1G13260,AT1G68840
GO:1902679	negative regulation of RNA biosynthetic process	biological_process	0.28167	1	6	415	398	28205	0		6	AT1G68840,AT1G13260,AT5G47370,AT3G56400,AT1G27730,AT3G21150
GO:1903507	negative regulation of nucleic acid-templated transcription	biological_process	0.28167	1	6	415	398	28205	0		6	AT1G68840,AT1G13260,AT3G56400,AT5G47370,AT1G27730,AT3G21150
GO:0051253	negative regulation of RNA metabolic process	biological_process	0.28382	1	6	415	399	28205	0		6	AT3G21150,AT3G56400,AT5G47370,AT1G27730,AT1G13260,AT1G68840
GO:0009682	induced systemic resistance	biological_process	0.28503	1	1	415	22	28205	0		1	AT3G56400
GO:0010287	plastoglobule	cellular_component	0.28535	1	2	415	68	28205	2	AT2G05100,AT2G05070	0
GO:0000413	protein peptidyl-prolyl isomerization	biological_process	0.2872	1	1	415	21	28205	0		1	AT5G48570
GO:0010646	regulation of cell communication	biological_process	0.28757	1	3	415	148	28205	1	AT5G67300	2	AT3G59940,AT1G80440
GO:0005543	phospholipid binding	molecular_function	0.28785	1	2	415	88	28205	0		2	AT3G61190,AT2G38750
GO:0019439	aromatic compound catabolic process	biological_process	0.29053	1	5	415	290	28205	0		5	AT2G19810,AT1G73040,AT3G44260,AT1G73500,AT1G49500
GO:0010228	vegetative to reproductive phase transition of meristem	biological_process	0.29121	1	7	415	451	28205	1	AT5G65080	6	AT3G44260,AT5G37260,AT4G25420,AT1G25560,AT4G01560,AT5G17300
GO:0055081	anion homeostasis	biological_process	0.29221	1	1	415	25	28205	0		1	AT5G04340
GO:0009812	flavonoid metabolic process	biological_process	0.29383	1	5	415	247	28205	1	AT1G19050	4	AT1G71030,AT3G19030,AT1G13260,AT2G24550
GO:0016765	transferase activity, transferring alkyl or aryl (other than methyl) groups	molecular_function	0.29448	1	3	415	114	28205	1	AT1G53680	2	AT5G58780,AT2G29450
GO:0008194	UDP-glycosyltransferase activity	molecular_function	0.29523	1	4	415	201	28205	2	AT3G53160,AT1G12990	2	AT3G28340,AT2G36800
GO:0044270	cellular nitrogen compound catabolic process	biological_process	0.29527	1	5	415	291	28205	0		5	AT2G19810,AT1G73040,AT3G44260,AT1G49500,AT1G73500
GO:0046700	heterocycle catabolic process	biological_process	0.29564	1	5	415	292	28205	0		5	AT2G19810,AT3G44260,AT1G73040,AT1G49500,AT1G73500
GO:1901616	organic hydroxy compound catabolic process	biological_process	0.29585	1	1	415	34	28205	0		1	AT5G45340
GO:0003746	translation elongation factor activity	molecular_function	0.29619	1	1	415	28	28205	1	AT5G25230	0
GO:0010675	regulation of cellular carbohydrate metabolic process	biological_process	0.29661	1	1	415	23	28205	0		1	AT5G07700
GO:0016758	transferase activity, transferring hexosyl groups	molecular_function	0.301	1	5	415	288	28205	3	AT4G03210,AT1G12990,AT4G30290	2	AT2G36800,AT3G28340
GO:0032270	positive regulation of cellular protein metabolic process	biological_process	0.30255	1	1	415	30	28205	0		1	AT1G74310
GO:0008171	O-methyltransferase activity	molecular_function	0.30548	1	1	415	21	28205	0		1	AT3G44860
GO:0002237	response to molecule of bacterial origin	biological_process	0.30561	1	2	415	102	28205	0		2	AT1G80840,AT5G26920
GO:0006865	amino acid transport	biological_process	0.30615	1	5	415	258	28205	1	AT2G33260	4	AT4G26200,AT3G50770,AT4G35180,AT4G37990
GO:0006897	endocytosis	biological_process	0.30646	1	1	415	32	28205	0		1	AT1G33960
GO:0045934	negative regulation of nucleobase-containing compound metabolic process	biological_process	0.30921	1	6	415	411	28205	0		6	AT1G27730,AT3G56400,AT5G47370,AT3G21150,AT1G68840,AT1G13260
GO:0005261	cation channel activity	molecular_function	0.30932	1	1	415	36	28205	0		1	AT2G24240
GO:1902495	transmembrane transporter complex	cellular_component	0.30947	1	1	415	23	28205	0		1	AT2G24240
GO:1990351	transporter complex	cellular_component	0.30947	1	1	415	23	28205	0		1	AT2G24240
GO:0044212	transcription regulatory region DNA binding	molecular_function	0.31026	1	1	415	29	28205	0		1	AT2G46400
GO:0006783	heme biosynthetic process	biological_process	0.3103	1	1	415	24	28205	0		1	AT5G40850
GO:0009743	response to carbohydrate	biological_process	0.31036	1	7	415	404	28205	2	AT1G29920,AT4G37220	5	AT3G15450,AT2G17880,AT4G01560,AT3G48360,AT3G15630
GO:0071478	cellular response to radiation	biological_process	0.31044	1	2	415	79	28205	0		2	AT3G56710,AT3G21150
GO:0071482	cellular response to light stimulus	biological_process	0.31044	1	2	415	79	28205	0		2	AT3G56710,AT3G21150
GO:1901361	organic cyclic compound catabolic process	biological_process	0.31143	1	5	415	298	28205	0		5	AT1G49500,AT1G73500,AT3G44260,AT1G73040,AT2G19810
GO:0005527	macrolide binding	molecular_function	0.31157	1	1	415	23	28205	0		1	AT5G48570
GO:0005528	FK506 binding	molecular_function	0.31157	1	1	415	23	28205	0		1	AT5G48570
GO:0032446	protein modification by small protein conjugation	biological_process	0.31186	1	4	415	223	28205	0		4	AT3G12580,AT4G11360,AT1G49210,AT4G01560
GO:0000975	regulatory region DNA binding	molecular_function	0.31222	1	1	415	30	28205	0		1	AT2G46400
GO:0001067	regulatory region nucleic acid binding	molecular_function	0.31222	1	1	415	30	28205	0		1	AT2G46400
GO:0009894	regulation of catabolic process	biological_process	0.31261	1	1	415	29	28205	0		1	AT2G38470
GO:0010558	negative regulation of macromolecule biosynthetic process	biological_process	0.31504	1	6	415	413	28205	0		6	AT1G27730,AT5G47370,AT3G56400,AT3G21150,AT1G68840,AT1G13260
GO:2000113	negative regulation of cellular macromolecule biosynthetic process	biological_process	0.31504	1	6	415	413	28205	0		6	AT1G13260,AT1G68840,AT3G21150,AT5G47370,AT3G56400,AT1G27730
GO:0000311	plastid large ribosomal subunit	cellular_component	0.31514	1	1	415	23	28205	0		1	ATCG00950
GO:0043255	regulation of carbohydrate biosynthetic process	biological_process	0.3163	1	1	415	24	28205	0		1	AT5G07700
GO:0009965	leaf morphogenesis	biological_process	0.31795	1	4	415	216	28205	0		4	AT1G68520,AT5G44190,AT2G17040,AT5G67420
GO:0016607	nuclear speck	cellular_component	0.31886	1	1	415	25	28205	0		1	AT5G56550
GO:0006820	anion transport	biological_process	0.31916	1	10	415	587	28205	4	AT2G33260,AT2G34390,AT5G24030,AT3G45060	6	AT4G37990,AT3G49940,AT3G50770,AT1G68840,AT4G26200,AT4G35180
GO:0006569	tryptophan catabolic process	biological_process	0.32431	1	2	415	79	28205	0		2	AT1G73500,AT1G49500
GO:0046218	indolalkylamine catabolic process	biological_process	0.32431	1	2	415	79	28205	0		2	AT1G73500,AT1G49500
GO:0050662	coenzyme binding	molecular_function	0.32505	1	1	415	27	28205	0		1	AT2G37770
GO:0005451	monovalent cation:proton antiporter activity	molecular_function	0.32527	1	1	415	45	28205	1	AT3G44900	0
GO:0016655	oxidoreductase activity, acting on NAD(P)H, quinone or similar compound as acceptor	molecular_function	0.32849	1	1	415	24	28205	0		1	AT3G09940
GO:0016628	oxidoreductase activity, acting on the CH-CH group of donors, NAD or NADP as acceptor	molecular_function	0.32964	1	1	415	25	28205	1	AT5G54190	0
GO:0048235	pollen sperm cell differentiation	biological_process	0.33002	1	1	415	28	28205	1	AT5G52000	0
GO:0016747	transferase activity, transferring acyl groups other than amino-acyl groups	molecular_function	0.33005	1	3	415	140	28205	1	AT3G48790	2	AT2G32030,AT5G61160
GO:0008144	drug binding	molecular_function	0.33031	1	1	415	25	28205	0		1	AT5G48570
GO:0051247	positive regulation of protein metabolic process	biological_process	0.33041	1	1	415	33	28205	0		1	AT1G74310
GO:0042436	indole-containing compound catabolic process	biological_process	0.33118	1	2	415	81	28205	0		2	AT1G73500,AT1G49500
GO:0051172	negative regulation of nitrogen compound metabolic process	biological_process	0.33513	1	6	415	423	28205	0		6	AT1G68840,AT1G13260,AT5G47370,AT3G56400,AT1G27730,AT3G21150
GO:0010162	seed dormancy process	biological_process	0.3365	1	3	415	159	28205	0		3	AT4G25420,AT4G36540,AT4G01560
GO:0022611	dormancy process	biological_process	0.3365	1	3	415	159	28205	0		3	AT4G01560,AT4G25420,AT4G36540
GO:0031327	negative regulation of cellular biosynthetic process	biological_process	0.33843	1	6	415	423	28205	0		6	AT1G68840,AT1G13260,AT1G27730,AT5G47370,AT3G56400,AT3G21150
GO:0010167	response to nitrate	biological_process	0.34254	1	4	415	199	28205	1	AT5G24030	3	AT3G48360,AT1G68840,AT3G49940
GO:0010089	xylem development	biological_process	0.34302	1	2	415	84	28205	0		2	AT5G64530,AT5G15120
GO:0009740	gibberellic acid mediated signaling pathway	biological_process	0.34545	1	2	415	82	28205	0		2	AT4G36540,AT4G25420
GO:0042168	heme metabolic process	biological_process	0.34547	1	1	415	27	28205	0		1	AT5G40850
GO:0009074	aromatic amino acid family catabolic process	biological_process	0.34644	1	2	415	83	28205	0		2	AT1G49500,AT1G73500
GO:0035725	sodium ion transmembrane transport	biological_process	0.34789	1	1	415	42	28205	1	AT3G44900	0
GO:0009890	negative regulation of biosynthetic process	biological_process	0.35067	1	6	415	427	28205	0		6	AT1G13260,AT1G68840,AT3G21150,AT1G27730,AT3G56400,AT5G47370
GO:0010476	gibberellin mediated signaling pathway	biological_process	0.35163	1	2	415	83	28205	0		2	AT4G25420,AT4G36540
GO:0005244	voltage-gated ion channel activity	molecular_function	0.35319	1	1	415	38	28205	0		1	AT2G24240
GO:0022832	voltage-gated channel activity	molecular_function	0.35319	1	1	415	38	28205	0		1	AT2G24240
GO:0009850	auxin metabolic process	biological_process	0.35507	1	3	415	143	28205	0		3	AT5G17300,AT1G49500,AT1G73500
GO:0016614	oxidoreductase activity, acting on CH-OH group of donors	molecular_function	0.35524	1	3	415	140	28205	1	AT1G10810	2	AT2G37770,AT4G37990
GO:0009699	phenylpropanoid biosynthetic process	biological_process	0.35654	1	3	415	139	28205	0		3	AT1G71030,AT1G76470,AT4G37990
GO:0071370	cellular response to gibberellin stimulus	biological_process	0.35818	1	2	415	85	28205	0		2	AT4G36540,AT4G25420
GO:0006813	potassium ion transport	biological_process	0.35849	1	1	415	45	28205	0		1	AT2G24240
GO:0002218	activation of innate immune response	biological_process	0.35885	1	1	415	34	28205	0		1	AT3G56400
GO:0016746	transferase activity, transferring acyl groups	molecular_function	0.36012	1	4	415	209	28205	2	AT3G48790,AT5G49070	2	AT2G32030,AT5G61160
GO:0009744	response to sucrose	biological_process	0.36018	1	4	415	210	28205	1	AT4G37220	3	AT3G15450,AT2G17880,AT3G15630
GO:0008757	S-adenosylmethionine-dependent methyltransferase activity	molecular_function	0.36344	1	2	415	88	28205	0		2	AT3G44860,AT5G40850
GO:0034285	response to disaccharide	biological_process	0.36415	1	4	415	212	28205	1	AT4G37220	3	AT3G15450,AT2G17880,AT3G15630
GO:0044281	small molecule metabolic process	biological_process	0.36639	1	42	415	2749	28205	6	AT4G08950,AT2G39180,AT1G72430,AT5G49070,AT5G58170,AT1G23450	36	AT5G07700,AT2G46400,AT3G56400,AT3G61190,AT1G52930,AT1G76650,AT5G58780,AT2G29450,AT1G66090,AT5G59820,AT2G36800,AT1G61120,AT1G73500,AT1G49500,AT1G32920,AT5G26920,AT3G14440,AT4G23810,AT3G56710,AT3G23250,AT5G06870,AT1G33960,AT1G27730,AT5G45340,AT2G24850,AT4G37540,AT3G16720,AT4G25420,AT5G40850,AT3G09940,AT3G15500,AT1G78410,AT2G38470,AT5G02490,AT3G51450,AT1G80840
GO:0044711	single-organism biosynthetic process	biological_process	0.36683	1	47	415	3152	28205	7	AT1G23450,AT5G54190,AT5G59070,AT3G48790,AT1G72430,AT4G08950,AT2G39180	40	AT5G02490,AT3G51450,AT1G80840,AT2G38470,AT3G28340,AT2G19810,AT3G09940,AT1G78410,AT3G15500,AT4G37540,AT2G24850,AT1G71030,AT3G16720,AT4G25420,AT5G40850,AT1G33960,AT1G27730,AT3G56710,AT3G23250,AT1G32920,AT5G44190,AT5G26920,AT3G14440,AT4G23810,AT1G73500,AT2G21210,AT1G49500,AT1G61120,AT4G05070,AT1G66090,AT5G59820,AT4G37990,AT1G76650,AT5G58780,AT3G56400,AT3G61190,AT1G52930,AT5G07700,AT1G76470,AT2G46400
GO:0046283	anthocyanin-containing compound metabolic process	biological_process	0.36886	1	2	415	88	28205	1	AT1G19050	1	AT1G71030
GO:0015706	nitrate transport	biological_process	0.36984	1	4	415	209	28205	2	AT3G45060,AT5G24030	2	AT3G49940,AT1G68840
GO:0002253	activation of immune response	biological_process	0.36999	1	1	415	35	28205	0		1	AT3G56400
GO:0071281	cellular response to iron ion	biological_process	0.37036	1	1	415	31	28205	0		1	AT4G11280
GO:0005351	sugar:proton symporter activity	molecular_function	0.37055	1	2	415	90	28205	2	AT1G50310,AT4G21480	0
GO:0005402	cation:sugar symporter activity	molecular_function	0.37055	1	2	415	90	28205	2	AT4G21480,AT1G50310	0
GO:0009756	carbohydrate mediated signaling	biological_process	0.37125	1	2	415	114	28205	0		2	AT3G48360,AT4G01560
GO:0010182	sugar mediated signaling pathway	biological_process	0.37125	1	2	415	114	28205	0		2	AT4G01560,AT3G48360
GO:0009735	response to cytokinin	biological_process	0.37142	1	5	415	266	28205	3	AT1G19050,AT3G26040,AT5G62920	2	AT3G59940,AT1G80440
GO:0008047	enzyme activator activity	molecular_function	0.37243	1	1	415	29	28205	0		1	AT1G73500
GO:0046148	pigment biosynthetic process	biological_process	0.37394	1	5	415	270	28205	1	AT5G54190	4	AT5G40850,AT1G71030,AT5G44190,AT2G21210
GO:0031225	anchored component of membrane	cellular_component	0.37667	1	5	415	249	28205	3	AT2G23130,AT1G73890,AT5G58170	2	AT1G24140,AT1G07135
GO:0000315	organellar large ribosomal subunit	cellular_component	0.37685	1	1	415	29	28205	0		1	ATCG00950
GO:0015295	solute:proton symporter activity	molecular_function	0.37793	1	2	415	92	28205	2	AT1G50310,AT4G21480	0
GO:0004722	protein serine/threonine phosphatase activity	molecular_function	0.37824	1	3	415	157	28205	1	AT5G01700	2	AT2G30020,AT1G48120
GO:0006721	terpenoid metabolic process	biological_process	0.38363	1	5	415	290	28205	1	AT1G23450	4	AT4G25420,AT1G61120,AT5G45340,AT3G14440
GO:0015299	solute:proton antiporter activity	molecular_function	0.38373	1	1	415	51	28205	1	AT3G44900	0
GO:0009610	response to symbiotic fungus	biological_process	0.38636	1	1	415	38	28205	0		1	AT3G09940
GO:0016709	oxidoreductase activity, acting on paired donors, with incorporation or reduction of molecular oxygen, NAD(P)H as one donor, and incorporation of one atom of oxygen	molecular_function	0.38714	1	1	415	33	28205	0		1	AT5G45340
GO:0006694	steroid biosynthetic process	biological_process	0.38862	1	4	415	218	28205	3	AT1G72430,AT2G39180,AT4G08950	1	AT4G37540
GO:0015079	potassium ion transmembrane transporter activity	molecular_function	0.38906	1	1	415	51	28205	0		1	AT2G24240
GO:0016740	transferase activity	molecular_function	0.39089	1	38	415	2839	28205	20	AT1G17240,AT1G61860,AT5G60310,AT1G72760,AT5G49070,AT3G48790,AT5G63390,AT3G59750,AT5G59070,AT1G53680,AT5G45820,AT3G26040,AT3G53160,AT1G12990,AT4G03210,AT2G39180,AT4G30290,AT5G65550,AT1G27620,AT1G72540	18	AT5G40850,AT2G24850,AT3G28340,AT5G61160,AT4G03510,AT1G49210,AT2G15080,AT3G44860,AT2G36800,AT3G52060,AT2G32030,AT1G73500,AT4G28270,AT5G58780,AT1G48260,AT4G11360,AT5G27420,AT2G29450
GO:0019005	SCF ubiquitin ligase complex	cellular_component	0.39093	1	1	415	33	28205	0		1	AT1G80440
GO:0008289	lipid binding	molecular_function	0.39121	1	4	415	217	28205	1	AT1G73890	3	AT4G12490,AT2G38750,AT3G61190
GO:0009608	response to symbiont	biological_process	0.39349	1	1	415	39	28205	0		1	AT3G09940
GO:0090567	reproductive shoot system development	biological_process	0.39466	1	13	415	960	28205	1	AT5G65080	12	AT1G13260,AT2G17040,AT5G35770,AT4G25420,AT1G69490,AT4G01560,AT3G21150,AT5G44190,AT1G52930,AT1G52030,AT5G37260,AT4G37610
GO:0070011	peptidase activity, acting on L-amino acid peptides	molecular_function	0.39483	1	5	415	326	28205	4	AT5G58840,AT5G03620,AT1G11080,AT4G21323	1	AT1G24140
GO:0000272	polysaccharide catabolic process	biological_process	0.39485	1	1	415	48	28205	0		1	AT4G15210
GO:0010351	lithium ion transport	biological_process	0.39505	1	1	415	42	28205	1	AT3G44900	0
GO:0015081	sodium ion transmembrane transporter activity	molecular_function	0.39699	1	1	415	50	28205	1	AT3G44900	0
GO:0004659	prenyltransferase activity	molecular_function	0.40368	1	1	415	31	28205	0		1	AT5G58780
GO:0010431	seed maturation	biological_process	0.40856	1	3	415	187	28205	0		3	AT4G01560,AT4G36540,AT4G25420
GO:0071322	cellular response to carbohydrate stimulus	biological_process	0.4099	1	2	415	122	28205	0		2	AT3G48360,AT4G01560
GO:1901606	alpha-amino acid catabolic process	biological_process	0.41153	1	3	415	160	28205	0		3	AT5G40850,AT1G73500,AT1G49500
GO:0009813	flavonoid biosynthetic process	biological_process	0.4117	1	4	415	220	28205	0		4	AT3G19030,AT1G71030,AT2G24550,AT1G13260
GO:0010218	response to far red light	biological_process	0.41319	1	2	415	99	28205	2	AT1G29920,AT2G05100	0
GO:0004497	monooxygenase activity	molecular_function	0.41377	1	2	415	95	28205	0		2	AT1G62580,AT5G45340
GO:0009063	cellular amino acid catabolic process	biological_process	0.41403	1	3	415	161	28205	0		3	AT5G40850,AT1G49500,AT1G73500
GO:0005215	transporter activity	molecular_function	0.41458	1	16	415	1172	28205	12	AT3G45660,AT1G17810,AT4G21480,AT5G52000,AT1G50310,AT2G34390,AT3G44900,AT5G24030,AT1G54280,AT3G45060,AT1G64820,AT2G33260	4	AT2G24240,AT5G44050,AT4G35180,AT4G24570
GO:0031224	intrinsic component of membrane	cellular_component	0.41708	1	8	415	477	28205	5	AT2G23130,AT5G58170,AT1G10550,AT1G73890,AT5G24030	3	AT2G24240,AT1G07135,AT1G24140
GO:0006568	tryptophan metabolic process	biological_process	0.41822	1	2	415	96	28205	0		2	AT1G73500,AT1G49500
GO:0006586	indolalkylamine metabolic process	biological_process	0.41822	1	2	415	96	28205	0		2	AT1G49500,AT1G73500
GO:0031537	regulation of anthocyanin metabolic process	biological_process	0.41823	1	1	415	38	28205	1	AT1G19050	0
GO:0008081	phosphoric diester hydrolase activity	molecular_function	0.42107	1	1	415	49	28205	1	AT5G58170	0
GO:0004806	triglyceride lipase activity	molecular_function	0.42119	1	1	415	40	28205	0		1	AT1G30370
GO:0048232	male gamete generation	biological_process	0.42189	1	1	415	38	28205	1	AT5G52000	0
GO:0016126	sterol biosynthetic process	biological_process	0.42259	1	3	415	164	28205	2	AT4G08950,AT1G72430	1	AT4G37540
GO:0044448	cell cortex part	cellular_component	0.42411	1	1	415	50	28205	0		1	AT5G59730
GO:0006598	polyamine catabolic process	biological_process	0.42543	1	1	415	38	28205	1	AT5G24030	0
GO:0010227	floral organ abscission	biological_process	0.42667	1	1	415	38	28205	0		1	AT4G37610
GO:0006576	cellular biogenic amine metabolic process	biological_process	0.42677	1	3	415	162	28205	1	AT5G24030	2	AT1G73500,AT1G49500
GO:0055046	microgametogenesis	biological_process	0.42975	1	1	415	42	28205	1	AT5G52000	0
GO:0005938	cell cortex	cellular_component	0.43461	1	1	415	53	28205	0		1	AT5G59730
GO:0022836	gated channel activity	molecular_function	0.4355	1	1	415	62	28205	0		1	AT2G24240
GO:0071248	cellular response to metal ion	biological_process	0.43559	1	1	415	38	28205	0		1	AT4G11280
GO:0045089	positive regulation of innate immune response	biological_process	0.43615	1	1	415	44	28205	0		1	AT3G56400
GO:0004620	phospholipase activity	molecular_function	0.43642	1	1	415	47	28205	0		1	AT1G30370
GO:0006814	sodium ion transport	biological_process	0.43729	1	1	415	56	28205	1	AT3G44900	0
GO:0010087	phloem or xylem histogenesis	biological_process	0.43826	1	2	415	108	28205	0		2	AT5G64530,AT5G15120
GO:0015291	secondary active transmembrane transporter activity	molecular_function	0.44145	1	4	415	259	28205	4	AT1G50310,AT4G21480,AT3G44900,AT1G64820	0
GO:0022891	substrate-specific transmembrane transporter activity	molecular_function	0.44163	1	11	415	765	28205	8	AT3G44900,AT2G34390,AT2G33260,AT1G50310,AT4G21480,AT1G17810,AT1G54280,AT3G45060	3	AT4G24570,AT4G35180,AT2G24240
GO:0046527	glucosyltransferase activity	molecular_function	0.44327	1	2	415	135	28205	1	AT4G30290	1	AT2G36800
GO:0016125	sterol metabolic process	biological_process	0.44531	1	3	415	171	28205	2	AT1G72430,AT4G08950	1	AT4G37540
GO:0018208	peptidyl-proline modification	biological_process	0.44574	1	1	415	36	28205	0		1	AT5G48570
GO:0006109	regulation of carbohydrate metabolic process	biological_process	0.44609	1	1	415	38	28205	0		1	AT5G07700
GO:0004527	exonuclease activity	molecular_function	0.45169	1	1	415	43	28205	0		1	AT3G44260
GO:0010565	regulation of cellular ketone metabolic process	biological_process	0.45215	1	1	415	44	28205	0		1	AT5G26920
GO:0019887	protein kinase regulator activity	molecular_function	0.45273	1	1	415	37	28205	0		1	AT1G73500
GO:0010017	red or far-red light signaling pathway	biological_process	0.45297	1	1	415	44	28205	0		1	AT3G21150
GO:0015491	cation:cation antiporter activity	molecular_function	0.45385	1	1	415	60	28205	1	AT3G44900	0
GO:0010224	response to UV-B	biological_process	0.45596	1	2	415	104	28205	0		2	AT5G59820,AT2G22880
GO:0015297	antiporter activity	molecular_function	0.45647	1	2	415	126	28205	2	AT3G44900,AT1G64820	0
GO:0044106	cellular amine metabolic process	biological_process	0.45648	1	3	415	172	28205	1	AT5G24030	2	AT1G73500,AT1G49500
GO:0022892	substrate-specific transporter activity	molecular_function	0.45688	1	12	415	862	28205	9	AT3G44900,AT2G34390,AT2G33260,AT1G50310,AT4G21480,AT5G52000,AT1G17810,AT1G54280,AT3G45060	3	AT4G24570,AT4G35180,AT2G24240
GO:0002684	positive regulation of immune system process	biological_process	0.45921	1	1	415	47	28205	0		1	AT3G56400
GO:0050778	positive regulation of immune response	biological_process	0.45921	1	1	415	47	28205	0		1	AT3G56400
GO:0015298	solute:cation antiporter activity	molecular_function	0.46223	1	1	415	61	28205	1	AT3G44900	0
GO:0016620	oxidoreductase activity, acting on the aldehyde or oxo group of donors, NAD or NADP as acceptor	molecular_function	0.4638	1	1	415	43	28205	0		1	AT1G76470
GO:0009639	response to red or far red light	biological_process	0.46387	1	6	415	411	28205	2	AT2G05100,AT1G29920	4	AT5G45340,AT3G21150,AT4G01560,AT5G47370
GO:0034641	cellular nitrogen compound metabolic process	biological_process	0.46441	1	83	415	5617	28205	13	AT1G03790,AT5G67300,AT1G77200,AT4G26930,AT5G54190,AT4G10600,AT1G06160,AT2G38340,AT1G19050,AT5G62920,AT2G46310,AT5G24030,AT2G23290	70	AT1G13260,AT5G07700,AT1G52930,AT3G21150,AT3G48360,AT2G25900,AT4G37610,AT3G46090,AT4G29190,AT4G17490,AT1G74310,AT3G02550,AT5G61600,AT1G74930,AT1G49500,AT2G20880,AT1G60590,AT5G44190,AT5G06870,AT4G36540,AT4G09450,AT3G44260,AT1G25440,AT1G66230,AT2G38470,AT2G44840,AT5G25390,AT2G40140,ATCG00950,AT2G46400,AT3G55980,AT3G46600,AT3G56400,AT1G49130,AT1G68840,AT2G26150,AT5G51190,AT5G47370,AT2G15080,AT1G73040…
GO:0010114	response to red light	biological_process	0.46546	1	2	415	104	28205	2	AT2G05100,AT1G29920	0
GO:0004721	phosphoprotein phosphatase activity	molecular_function	0.46746	1	3	415	180	28205	1	AT5G01700	2	AT1G48120,AT2G30020
GO:0040007	growth	biological_process	0.46763	1	13	415	962	28205	7	AT5G39260,AT1G13620,AT4G38400,AT5G58170,AT4G03210,AT1G10550,AT4G21323	6	AT1G69490,AT1G09080,AT3G46090,AT4G25420,AT1G27730,AT5G47370
GO:0031349	positive regulation of defense response	biological_process	0.46945	1	1	415	49	28205	0		1	AT3G56400
GO:0008237	metallopeptidase activity	molecular_function	0.47179	1	1	415	54	28205	0		1	AT1G24140
GO:0071489	cellular response to red or far red light	biological_process	0.47183	1	1	415	46	28205	0		1	AT3G21150
GO:0042991	transcription factor import into nucleus	biological_process	0.47609	1	1	415	46	28205	1	AT2G46310	0
GO:0042625	ATPase activity, coupled to transmembrane movement of ions	molecular_function	0.47649	1	1	415	70	28205	1	AT1G54280	0
GO:0048037	cofactor binding	molecular_function	0.47691	1	1	415	42	28205	0		1	AT2G37770
GO:0048527	lateral root development	biological_process	0.47749	1	2	415	126	28205	0		2	AT4G14560,AT1G13260
GO:0019207	kinase regulator activity	molecular_function	0.47784	1	1	415	40	28205	0		1	AT1G73500
GO:0015979	photosynthesis	biological_process	0.48222	1	7	415	419	28205	3	AT2G05100,AT1G29920,AT2G05070	4	AT3G56400,AT1G27730,AT5G26920,AT5G44190
GO:0030148	sphingolipid biosynthetic process	biological_process	0.48515	1	1	415	42	28205	1	AT3G48790	0
GO:0071241	cellular response to inorganic substance	biological_process	0.48532	1	1	415	45	28205	0		1	AT4G11280
GO:0048236	plant-type spore development	biological_process	0.48535	1	1	415	57	28205	0		1	AT5G35770
GO:0051607	defense response to virus	biological_process	0.4884	1	2	415	155	28205	0		2	AT1G80840,AT5G03210
GO:0009684	indoleacetic acid biosynthetic process	biological_process	0.48858	1	2	415	109	28205	0		2	AT1G49500,AT1G73500
GO:0051119	sugar transmembrane transporter activity	molecular_function	0.4886	1	2	415	111	28205	2	AT1G50310,AT4G21480	0
GO:0042335	cuticle development	biological_process	0.49047	1	1	415	49	28205	1	AT5G49070	0
GO:0008080	N-acetyltransferase activity	molecular_function	0.49145	1	1	415	49	28205	0		1	AT2G32030
GO:0016604	nuclear body	cellular_component	0.49177	1	1	415	47	28205	0		1	AT5G56550
GO:0009683	indoleacetic acid metabolic process	biological_process	0.49413	1	2	415	110	28205	0		2	AT1G73500,AT1G49500
GO:0000741	karyogamy	biological_process	0.49574	1	1	415	54	28205	0		1	AT1G52930
GO:0048284	organelle fusion	biological_process	0.49574	1	1	415	54	28205	0		1	AT1G52930
GO:0009908	flower development	biological_process	0.5001	1	12	415	950	28205	1	AT5G65080	11	AT4G37610,AT5G37260,AT1G52030,AT1G52930,AT1G69490,AT3G21150,AT4G01560,AT5G44190,AT5G35770,AT4G25420,AT1G13260
GO:0004712	protein serine/threonine/tyrosine kinase activity	molecular_function	0.5025	1	1	415	58	28205	0		1	AT1G73500
GO:0090406	pollen tube	cellular_component	0.50487	1	1	415	54	28205	1	AT4G26930	0
GO:0015698	inorganic anion transport	biological_process	0.50499	1	4	415	259	28205	2	AT3G45060,AT5G24030	2	AT3G49940,AT1G68840
GO:0015294	solute:cation symporter activity	molecular_function	0.50543	1	2	415	120	28205	2	AT4G21480,AT1G50310	0
GO:0031226	intrinsic component of plasma membrane	cellular_component	0.50558	1	2	415	115	28205	1	AT1G10550	1	AT2G24240
GO:0016298	lipase activity	molecular_function	0.50638	1	2	415	124	28205	1	AT1G53940	1	AT1G30370
GO:0042995	cell projection	cellular_component	0.50684	1	1	415	55	28205	1	AT4G26930	0
GO:0048439	flower morphogenesis	biological_process	0.50721	1	1	415	68	28205	0		1	AT4G37610
GO:0015293	symporter activity	molecular_function	0.50744	1	2	415	121	28205	2	AT1G50310,AT4G21480	0
GO:0008483	transaminase activity	molecular_function	0.50829	1	1	415	48	28205	0		1	AT2G24850
GO:0016769	transferase activity, transferring nitrogenous groups	molecular_function	0.50829	1	1	415	48	28205	0		1	AT2G24850
GO:0009547	plastid ribosome	cellular_component	0.50845	1	1	415	42	28205	0		1	ATCG00950
GO:0016114	terpenoid biosynthetic process	biological_process	0.50941	1	4	415	265	28205	1	AT1G23450	3	AT4G25420,AT1G61120,AT3G14440
GO:0001708	cell fate specification	biological_process	0.50977	1	1	415	57	28205	1	AT2G33260	0
GO:0006661	phosphatidylinositol biosynthetic process	biological_process	0.50982	1	2	415	104	28205	0		2	AT4G05070,AT2G19810
GO:0022857	transmembrane transporter activity	molecular_function	0.51034	1	12	415	923	28205	9	AT1G17810,AT1G64820,AT3G45060,AT1G54280,AT3G44900,AT2G34390,AT2G33260,AT1G50310,AT4G21480	3	AT4G35180,AT2G24240,AT4G24570
GO:0042445	hormone metabolic process	biological_process	0.51559	1	5	415	326	28205	1	AT2G39180	4	AT1G49500,AT1G73500,AT5G17300,AT2G36800
GO:0008361	regulation of cell size	biological_process	0.51641	1	1	415	57	28205	0		1	AT2G17040
GO:0007155	cell adhesion	biological_process	0.51725	1	1	415	94	28205	0		1	AT1G52030
GO:0022610	biological adhesion	biological_process	0.51725	1	1	415	94	28205	0		1	AT1G52030
GO:0009826	unidimensional cell growth	biological_process	0.51758	1	7	415	508	28205	4	AT4G38400,AT4G21323,AT5G58170,AT5G39260	3	AT4G25420,AT5G47370,AT1G09080
GO:0048528	post-embryonic root development	biological_process	0.52355	1	2	415	138	28205	0		2	AT1G13260,AT4G14560
GO:0019725	cellular homeostasis	biological_process	0.52625	1	3	415	209	28205	1	AT5G24030	2	AT1G25560,AT3G61190
GO:0046488	phosphatidylinositol metabolic process	biological_process	0.53177	1	2	415	112	28205	0		2	AT4G05070,AT2G19810
GO:0010039	response to iron ion	biological_process	0.53272	1	1	415	54	28205	0		1	AT4G11280
GO:0048609	multicellular organismal reproductive process	biological_process	0.53848	1	5	415	384	28205	1	AT5G52000	4	AT4G36540,AT4G25420,AT1G52930,AT4G01560
GO:0016410	N-acyltransferase activity	molecular_function	0.53942	1	1	415	55	28205	0		1	AT2G32030
GO:0016128	phytosteroid metabolic process	biological_process	0.54135	1	2	415	123	28205	1	AT2G39180	1	AT2G36800
GO:0016131	brassinosteroid metabolic process	biological_process	0.54135	1	2	415	123	28205	1	AT2G39180	1	AT2G36800
GO:0008233	peptidase activity	molecular_function	0.54146	1	5	415	375	28205	4	AT5G58840,AT5G03620,AT1G11080,AT4G21323	1	AT1G24140
GO:0015144	carbohydrate transmembrane transporter activity	molecular_function	0.54213	1	2	415	122	28205	2	AT4G21480,AT1G50310	0
GO:1901476	carbohydrate transporter activity	molecular_function	0.54213	1	2	415	122	28205	2	AT1G50310,AT4G21480	0
GO:0051188	cofactor biosynthetic process	biological_process	0.54356	1	4	415	259	28205	1	AT5G54190	3	AT2G21210,AT5G44190,AT5G40850
GO:0031324	negative regulation of cellular metabolic process	biological_process	0.54497	1	6	415	503	28205	0		6	AT1G13260,AT1G68840,AT3G21150,AT5G47370,AT3G56400,AT1G27730
GO:0019827	stem cell population maintenance	biological_process	0.54541	1	1	415	66	28205	1	AT1G19050	0
GO:0098727	maintenance of cell number	biological_process	0.54541	1	1	415	66	28205	1	AT1G19050	0
GO:0000038	very long-chain fatty acid metabolic process	biological_process	0.54547	1	1	415	53	28205	1	AT5G49070	0
GO:0009834	plant-type secondary cell wall biogenesis	biological_process	0.54875	1	1	415	53	28205	0		1	AT1G66230
GO:0006595	polyamine metabolic process	biological_process	0.54906	1	1	415	55	28205	1	AT5G24030	0
GO:0009686	gibberellin biosynthetic process	biological_process	0.55225	1	1	415	54	28205	0		1	AT4G25420
GO:0071705	nitrogen compound transport	biological_process	0.55637	1	11	415	777	28205	4	AT3G45060,AT3G45660,AT2G33260,AT5G24030	7	AT4G35180,AT5G07700,AT4G26200,AT4G37990,AT3G49940,AT1G68840,AT3G50770
GO:0009838	abscission	biological_process	0.55723	1	1	415	54	28205	0		1	AT4G37610
GO:0016831	carboxy-lyase activity	molecular_function	0.56027	1	1	415	59	28205	0		1	AT5G18930
GO:0005216	ion channel activity	molecular_function	0.5611	1	1	415	86	28205	0		1	AT2G24240
GO:0006665	sphingolipid metabolic process	biological_process	0.56488	1	1	415	53	28205	1	AT3G48790	0
GO:0008324	cation transmembrane transporter activity	molecular_function	0.56499	1	5	415	392	28205	4	AT3G44900,AT2G33260,AT1G50310,AT4G21480	1	AT2G24240
GO:0042398	cellular modified amino acid biosynthetic process	biological_process	0.57182	1	1	415	58	28205	1	AT5G24030	0
GO:0019722	calcium-mediated signaling	biological_process	0.57364	1	1	415	55	28205	1	AT2G23290	0
GO:0008168	methyltransferase activity	molecular_function	0.57453	1	2	415	139	28205	0		2	AT3G44860,AT5G40850
GO:0051338	regulation of transferase activity	biological_process	0.57531	1	1	415	56	28205	0		1	AT3G48360
GO:0048731	system development	biological_process	0.5783	1	35	415	2777	28205	5	AT1G19050,AT1G13620,AT4G03210,AT5G65080,AT2G46310	30	AT5G35770,AT3G25717,AT3G29035,AT4G01560,AT5G64530,AT1G68520,AT1G13260,AT1G69490,AT3G21150,AT1G52930,AT3G56400,AT1G30370,AT4G13395,AT4G37610,AT3G63088,AT2G17040,AT4G25420,AT1G13245,AT5G17300,AT4G14560,AT5G44190,AT1G52030,AT4G23810,AT5G37260,AT3G44260,AT1G25560,AT5G67420,AT5G04340,AT4G36540,AT4G01250
GO:0010075	regulation of meristem growth	biological_process	0.57961	1	2	415	171	28205	2	AT4G03210,AT1G13620	0
GO:0016021	integral component of membrane	cellular_component	0.58141	1	3	415	223	28205	2	AT5G24030,AT1G10550	1	AT2G24240
GO:0004185	serine-type carboxypeptidase activity	molecular_function	0.58265	1	1	415	55	28205	1	AT1G11080	0
GO:0009553	embryo sac development	biological_process	0.58481	1	3	415	246	28205	0		3	AT1G52930,AT5G35770,AT3G48360
GO:0070008	serine-type exopeptidase activity	molecular_function	0.58561	1	1	415	56	28205	1	AT1G11080	0
GO:0003755	peptidyl-prolyl cis-trans isomerase activity	molecular_function	0.58622	1	1	415	55	28205	0		1	AT5G48570
GO:0046873	metal ion transmembrane transporter activity	molecular_function	0.58624	1	2	415	178	28205	1	AT3G44900	1	AT2G24240
GO:0004180	carboxypeptidase activity	molecular_function	0.58665	1	1	415	56	28205	1	AT1G11080	0
GO:0042446	hormone biosynthetic process	biological_process	0.58683	1	4	415	278	28205	1	AT2G39180	3	AT1G73500,AT1G49500,AT5G17300
GO:0098655	cation transmembrane transport	biological_process	0.58706	1	1	415	76	28205	1	AT3G44900	0
GO:0098662	inorganic cation transmembrane transport	biological_process	0.58706	1	1	415	76	28205	1	AT3G44900	0
GO:0045165	cell fate commitment	biological_process	0.58842	1	1	415	69	28205	1	AT2G33260	0
GO:0016903	oxidoreductase activity, acting on the aldehyde or oxo group of donors	molecular_function	0.59095	1	1	415	63	28205	0		1	AT1G76470
GO:0032504	multicellular organism reproduction	biological_process	0.59097	1	5	415	413	28205	1	AT5G52000	4	AT1G52930,AT4G01560,AT4G36540,AT4G25420
GO:0015103	inorganic anion transmembrane transporter activity	molecular_function	0.59299	1	1	415	73	28205	1	AT3G45060	0
GO:0043233	organelle lumen	cellular_component	0.59315	1	7	415	522	28205	1	AT5G25230	6	AT1G29500,AT1G76600,AT5G56550,AT3G09440,AT2G46400,AT1G09080
GO:0070013	intracellular organelle lumen	cellular_component	0.59315	1	7	415	522	28205	1	AT5G25230	6	AT5G56550,AT1G29500,AT1G76600,AT2G46400,AT3G09440,AT1G09080
GO:0008284	positive regulation of cell proliferation	biological_process	0.59349	1	1	415	72	28205	1	AT1G13620	0
GO:0006464	cellular protein modification process	biological_process	0.59571	1	21	415	1823	28205	0		21	AT3G16720,AT2G15080,AT2G17040,AT1G78410,AT3G15500,AT4G01560,AT2G38470,AT1G80840,AT1G28370,AT1G68520,AT1G73500,AT4G23810,AT3G56400,AT5G26920,AT5G48570,AT5G44190,AT5G06870,AT3G56710,AT4G11360,AT3G12580,AT1G49210
GO:0036211	protein modification process	biological_process	0.59571	1	21	415	1823	28205	0		21	AT1G78410,AT3G15500,AT4G01560,AT3G16720,AT2G17040,AT2G15080,AT1G28370,AT1G80840,AT1G73500,AT1G68520,AT2G38470,AT3G56400,AT4G23810,AT5G48570,AT5G26920,AT5G44190,AT1G49210,AT5G06870,AT3G56710,AT3G12580,AT4G11360
GO:0016627	oxidoreductase activity, acting on the CH-CH group of donors	molecular_function	0.59674	1	1	415	61	28205	1	AT5G54190	0
GO:0052689	carboxylic ester hydrolase activity	molecular_function	0.59798	1	2	415	139	28205	1	AT1G53940	1	AT1G30370
GO:0046467	membrane lipid biosynthetic process	biological_process	0.60087	1	2	415	150	28205	2	AT5G59070,AT3G48790	0
GO:0098660	inorganic ion transmembrane transport	biological_process	0.60129	1	1	415	79	28205	1	AT3G44900	0
GO:0016407	acetyltransferase activity	molecular_function	0.60182	1	1	415	66	28205	0		1	AT2G32030
GO:0050801	ion homeostasis	biological_process	0.60308	1	3	415	242	28205	1	AT5G24030	2	AT1G25560,AT5G04340
GO:0009685	gibberellin metabolic process	biological_process	0.60368	1	1	415	61	28205	0		1	AT4G25420
GO:0031974	membrane-enclosed lumen	cellular_component	0.60553	1	7	415	527	28205	1	AT5G25230	6	AT1G09080,AT1G29500,AT1G76600,AT5G56550,AT2G46400,AT3G09440
GO:0044767	single-organism developmental process	biological_process	0.60641	1	52	415	4028	28205	14	AT5G49070,AT2G46310,AT5G58170,AT5G65080,AT4G38400,AT3G54810,AT1G03790,AT5G52000,AT1G19050,AT1G13620,AT5G39260,AT4G21323,AT4G03210,AT2G33260	38	AT4G27410,AT5G44190,AT4G23810,AT1G52030,AT1G09080,AT5G37260,AT3G44260,AT5G04340,AT5G67420,AT1G25560,AT4G36540,AT4G01250,AT1G27730,AT2G17040,AT3G63088,AT4G25420,AT3G15500,AT1G13245,AT5G17300,AT5G64510,AT4G14560,AT5G50820,AT1G13260,AT1G69490,AT3G21150,AT1G52930,AT3G56400,AT3G48360,AT1G30370,AT4G13395,AT5G47370,AT4G37610,AT5G35770,AT3G25717,AT3G29035,AT4G01560,AT5G64530,AT1G68520
GO:0006863	purine nucleobase transport	biological_process	0.60644	1	2	415	124	28205	1	AT2G33260	1	AT5G07700
GO:0015851	nucleobase transport	biological_process	0.60644	1	2	415	124	28205	1	AT2G33260	1	AT5G07700
GO:0048589	developmental growth	biological_process	0.60821	1	10	415	815	28205	6	AT1G13620,AT4G38400,AT5G39260,AT4G21323,AT5G58170,AT4G03210	4	AT4G25420,AT1G09080,AT1G27730,AT5G47370
GO:0015077	monovalent inorganic cation transmembrane transporter activity	molecular_function	0.60851	1	2	415	170	28205	1	AT3G44900	1	AT2G24240
GO:0016859	cis-trans isomerase activity	molecular_function	0.61066	1	1	415	59	28205	0		1	AT5G48570
GO:0043090	amino acid import	biological_process	0.61088	1	1	415	75	28205	0		1	AT3G50770
GO:0016049	cell growth	biological_process	0.61168	1	9	415	722	28205	5	AT4G38400,AT5G39260,AT1G10550,AT4G21323,AT5G58170	4	AT4G25420,AT1G69490,AT1G09080,AT5G47370
GO:0035266	meristem growth	biological_process	0.61278	1	2	415	179	28205	2	AT4G03210,AT1G13620	0
GO:0044248	cellular catabolic process	biological_process	0.61294	1	19	415	1426	28205	1	AT1G53680	18	AT4G15210,AT2G38470,AT2G19810,AT1G49500,AT1G73500,AT1G73040,AT5G45340,AT3G28740,AT1G72940,AT5G40850,AT3G09940,AT3G44260,AT2G38240,AT4G03510,AT2G29450,AT4G37990,AT2G26150,AT2G27830
GO:0031981	nuclear lumen	cellular_component	0.61311	1	6	415	459	28205	1	AT5G25230	5	AT3G09440,AT2G46400,AT1G29500,AT5G56550,AT1G76600
GO:0000313	organellar ribosome	cellular_component	0.61592	1	1	415	57	28205	0		1	ATCG00950
GO:0000956	nuclear-transcribed mRNA catabolic process	biological_process	0.62291	1	1	415	109	28205	0		1	AT3G44260
GO:0006402	mRNA catabolic process	biological_process	0.62291	1	1	415	109	28205	0		1	AT3G44260
GO:0004540	ribonuclease activity	molecular_function	0.62485	1	1	415	74	28205	0		1	AT3G44260
GO:0009827	plant-type cell wall modification	biological_process	0.6251	1	3	415	222	28205	3	AT4G38400,AT1G10550,AT5G39260	0
GO:0042744	hydrogen peroxide catabolic process	biological_process	0.62551	1	1	415	72	28205	0		1	AT3G09940
GO:0044432	endoplasmic reticulum part	cellular_component	0.62614	1	1	415	71	28205	0		1	AT1G09080
GO:0070647	protein modification by small protein conjugation or removal	biological_process	0.62628	1	4	415	355	28205	0		4	AT1G49210,AT4G01560,AT4G11360,AT3G12580
GO:0009718	anthocyanin-containing compound biosynthetic process	biological_process	0.62747	1	1	415	63	28205	0		1	AT1G71030
GO:0032502	developmental process	biological_process	0.62945	1	53	415	4125	28205	14	AT4G38400,AT5G52000,AT1G03790,AT3G54810,AT5G39260,AT1G13620,AT1G19050,AT2G33260,AT4G03210,AT4G21323,AT2G46310,AT5G49070,AT5G58170,AT5G65080	39	AT3G21150,AT1G69490,AT3G56400,AT1G52930,AT1G13260,AT4G13395,AT5G47370,AT4G37610,AT1G30370,AT3G48360,AT4G01560,AT5G15120,AT3G25717,AT3G29035,AT5G35770,AT1G68520,AT5G64530,AT5G44190,AT1G09080,AT4G23810,AT1G52030,AT4G27410,AT1G27730,AT3G44260,AT5G37260,AT4G01250,AT1G25560,AT5G67420,AT5G04340,AT4G36540,AT5G17300,AT3G15500,AT1G13245,AT3G63088,AT2G17040,AT4G25420,AT5G50820,AT4G14560,AT5G64510
GO:0006807	nitrogen compound metabolic process	biological_process	0.63295	1	85	415	5991	28205	14	AT1G03790,AT1G77200,AT4G26930,AT5G54190,AT5G67300,AT2G38340,AT1G06160,AT1G19050,AT5G62920,AT4G10600,AT2G46310,AT3G48790,AT2G23290,AT5G24030	71	AT3G46090,AT4G29190,AT4G17490,AT1G74310,AT5G61600,AT3G02550,AT1G74930,AT1G49500,AT5G07700,AT1G13260,AT1G52930,AT3G21150,AT3G48360,AT2G25900,AT4G37610,AT1G25440,AT1G66230,AT2G38470,AT5G25390,AT2G44840,ATCG00950,AT2G40140,AT2G20880,AT1G60590,AT5G44190,AT5G06870,AT4G36540,AT3G44260,AT4G09450,AT1G73040,AT2G15080,AT2G22200,AT1G18330,AT1G28370,AT3G61890,AT1G73500,AT2G21210,AT1G68520,AT3G55980,AT2G46400…
GO:0016741	transferase activity, transferring one-carbon groups	molecular_function	0.63804	1	2	415	155	28205	0		2	AT3G44860,AT5G40850
GO:0042793	transcription from plastid promoter	biological_process	0.63957	1	1	415	72	28205	0		1	AT5G44190
GO:0022412	cellular process involved in reproduction in multicellular organism	biological_process	0.6417	1	2	415	171	28205	1	AT5G52000	1	AT1G52930
GO:0009624	response to nematode	biological_process	0.64279	1	1	415	84	28205	1	AT4G21480	0
GO:0042578	phosphoric ester hydrolase activity	molecular_function	0.6456	1	4	415	327	28205	2	AT5G58170,AT5G01700	2	AT1G48120,AT2G30020
GO:0022804	active transmembrane transporter activity	molecular_function	0.64588	1	5	415	479	28205	5	AT1G50310,AT1G54280,AT4G21480,AT3G44900,AT1G64820	0
GO:0009411	response to UV	biological_process	0.648	1	3	415	247	28205	1	AT5G65080	2	AT2G22880,AT5G59820
GO:0005730	nucleolus	cellular_component	0.6513	1	4	415	300	28205	1	AT5G25230	3	AT1G76600,AT1G29500,AT2G46400
GO:0006997	nucleus organization	biological_process	0.6521	1	1	415	86	28205	0		1	AT1G52930
GO:0009308	amine metabolic process	biological_process	0.65249	1	3	415	234	28205	1	AT5G24030	2	AT1G73500,AT1G49500
GO:0006643	membrane lipid metabolic process	biological_process	0.65429	1	2	415	166	28205	2	AT3G48790,AT5G59070	0
GO:0035251	UDP-glucosyltransferase activity	molecular_function	0.65549	1	1	415	86	28205	0		1	AT2G36800
GO:0006401	RNA catabolic process	biological_process	0.65585	1	1	415	118	28205	0		1	AT3G44260
GO:0044707	single-multicellular organism process	biological_process	0.66105	1	45	415	3607	28205	9	AT4G03210,AT1G13620,AT1G19050,AT5G52000,AT1G03790,AT3G54810,AT5G65080,AT2G46310,AT5G49070	36	AT1G68520,AT5G64530,AT4G01560,AT3G25717,AT3G29035,AT5G35770,AT4G37610,AT4G13395,AT3G48360,AT1G30370,AT3G56400,AT1G52930,AT3G21150,AT1G69490,AT1G13260,AT5G50820,AT4G14560,AT5G64510,AT5G17300,AT1G13245,AT3G15500,AT4G25420,AT3G63088,AT2G17040,AT1G27730,AT4G01250,AT1G25560,AT5G67420,AT5G04340,AT4G36540,AT3G44260,AT5G37260,AT4G23810,AT1G52030,AT5G44190,AT4G27410
GO:0005576	extracellular region	cellular_component	0.66282	1	41	415	2804	28205	25	AT2G17230,AT1G11080,AT1G29920,AT4G14130,AT5G58170,AT5G54370,AT5G44420,AT2G26020,AT4G08950,AT4G38400,AT4G30290,AT2G26010,AT1G10550,AT5G20940,AT5G44430,AT5G58840,AT1G53940,AT1G13620,AT3G23730,AT5G39260,AT4G21323,AT2G28040,AT1G16090,AT4G03210,AT5G03620	16	AT3G09440,AT1G60590,AT1G52030,AT5G06870,AT3G12580,AT5G44570,AT5G45340,AT2G23270,AT1G24140,AT1G66100,AT5G58780,AT5G19120,AT5G27420,AT5G52320,AT1G73040,AT2G15080
GO:0008238	exopeptidase activity	molecular_function	0.66417	1	1	415	72	28205	1	AT1G11080	0
GO:0098797	plasma membrane protein complex	cellular_component	0.66669	1	1	415	91	28205	0		1	AT2G24240
GO:0042592	homeostatic process	biological_process	0.66723	1	4	415	367	28205	1	AT5G24030	3	AT5G04340,AT1G25560,AT3G61190
GO:0019932	second-messenger-mediated signaling	biological_process	0.66874	1	1	415	71	28205	1	AT2G23290	0
GO:0042803	protein homodimerization activity	molecular_function	0.6691	1	1	415	86	28205	1	AT2G39180	0
GO:0032501	multicellular organismal process	biological_process	0.67111	1	48	415	3845	28205	11	AT5G58170,AT2G46310,AT5G49070,AT5G65080,AT1G03790,AT3G54810,AT5G52000,AT4G21323,AT4G03210,AT1G13620,AT1G19050	37	AT4G01250,AT1G25560,AT5G04340,AT5G67420,AT4G36540,AT3G44260,AT5G37260,AT1G27730,AT4G27410,AT1G09080,AT1G52030,AT4G23810,AT5G44190,AT5G64510,AT5G50820,AT4G14560,AT4G25420,AT3G63088,AT2G17040,AT5G17300,AT3G15500,AT1G13245,AT1G30370,AT3G48360,AT4G37610,AT4G13395,AT1G13260,AT3G56400,AT1G52930,AT3G21150,AT1G69490,AT5G64530,AT1G68520,AT3G25717,AT3G29035,AT5G35770,AT4G01560
GO:0071944	cell periphery	cellular_component	0.67265	1	46	415	3738	28205	27	AT5G44430,AT5G58840,AT4G21480,AT2G34390,AT1G72540,AT1G10550,AT1G73066,AT4G08950,AT5G40100,AT2G26010,AT5G03620,AT4G21323,AT1G64820,AT5G59070,AT5G58170,AT3G59750,AT5G24030,AT1G73890,AT3G45660,AT1G61100,AT5G60310,AT2G26020,AT3G19680,AT3G45060,AT1G17240,AT2G23130,AT5G44420	19	AT2G29450,AT1G76650,AT5G59730,AT1G48260,AT2G24240,AT3G29000,AT5G52640,AT4G29190,AT5G64870,AT4G27280,AT4G35180,AT5G06870,AT3G12580,AT5G44050,AT3G09440,AT2G26400,AT5G02490,AT2G19810,AT2G26530
GO:0016705	oxidoreductase activity, acting on paired donors, with incorporation or reduction of molecular oxygen	molecular_function	0.67341	1	2	415	144	28205	0		2	AT4G25420,AT5G45340
GO:0071214	cellular response to abiotic stimulus	biological_process	0.6743	1	2	415	164	28205	0		2	AT3G21150,AT3G56710
GO:0050826	response to freezing	biological_process	0.67694	1	1	415	96	28205	0		1	AT4G01560
GO:0010016	shoot system morphogenesis	biological_process	0.68166	1	5	415	474	28205	0		5	AT1G68520,AT5G44190,AT4G37610,AT2G17040,AT5G67420
GO:0004650	polygalacturonase activity	molecular_function	0.68417	1	1	415	71	28205	0		1	AT1G60590
GO:0006873	cellular ion homeostasis	biological_process	0.68637	1	2	415	183	28205	1	AT5G24030	1	AT1G25560
GO:0048856	anatomical structure development	biological_process	0.68797	1	46	415	3714	28205	11	AT2G46310,AT5G49070,AT5G58170,AT5G65080,AT4G38400,AT5G52000,AT1G13620,AT1G19050,AT5G39260,AT4G21323,AT4G03210	35	AT5G44190,AT1G09080,AT4G23810,AT1G52030,AT3G44260,AT5G37260,AT4G01250,AT5G67420,AT4G36540,AT1G25560,AT5G04340,AT3G63088,AT2G17040,AT4G25420,AT5G17300,AT1G13245,AT5G64510,AT4G14560,AT1G13260,AT3G21150,AT1G69490,AT3G56400,AT1G52930,AT3G48360,AT1G30370,AT4G13395,AT4G37610,AT5G47370,AT3G29035,AT3G25717,AT5G35770,AT4G01560,AT5G15120,AT5G64530,AT1G68520
GO:0007275	multicellular organismal development	biological_process	0.6923	1	44	415	3568	28205	9	AT2G46310,AT5G49070,AT5G65080,AT5G52000,AT1G03790,AT3G54810,AT4G03210,AT1G13620,AT1G19050	35	AT4G01250,AT1G25560,AT5G67420,AT4G36540,AT5G04340,AT3G44260,AT5G37260,AT1G52030,AT4G23810,AT5G44190,AT4G27410,AT5G50820,AT4G14560,AT5G64510,AT5G17300,AT1G13245,AT3G15500,AT4G25420,AT3G63088,AT2G17040,AT4G37610,AT4G13395,AT3G48360,AT1G30370,AT3G56400,AT1G52930,AT3G21150,AT1G69490,AT1G13260,AT1G68520,AT5G64530,AT4G01560,AT3G25717,AT3G29035,AT5G35770
GO:0009860	pollen tube growth	biological_process	0.69444	1	3	415	262	28205	2	AT4G21323,AT5G58170	1	AT1G09080
GO:0009749	response to glucose	biological_process	0.69522	1	1	415	86	28205	1	AT4G37220	0
GO:0007276	gamete generation	biological_process	0.69558	1	2	415	189	28205	1	AT5G52000	1	AT1G52930
GO:0060560	developmental growth involved in morphogenesis	biological_process	0.69751	1	7	415	604	28205	4	AT5G39260,AT5G58170,AT4G21323,AT4G38400	3	AT1G09080,AT5G47370,AT4G25420
GO:0006869	lipid transport	biological_process	0.69754	1	2	415	153	28205	1	AT1G73890	1	AT4G12490
GO:0044087	regulation of cellular component biogenesis	biological_process	0.69774	1	1	415	129	28205	0		1	AT1G66230
GO:0010118	stomatal movement	biological_process	0.69857	1	1	415	97	28205	0		1	AT1G62580
GO:0006839	mitochondrial transport	biological_process	0.70306	1	2	415	149	28205	0		2	AT4G24570,AT4G01560
GO:0008610	lipid biosynthetic process	biological_process	0.70549	1	13	415	1005	28205	6	AT1G23450,AT5G59070,AT1G72430,AT3G48790,AT4G08950,AT2G39180	7	AT2G19810,AT1G61120,AT5G58780,AT4G25420,AT4G37540,AT3G14440,AT4G05070
GO:0004553	hydrolase activity, hydrolyzing O-glycosyl compounds	molecular_function	0.7093	1	4	415	352	28205	1	AT5G20940	3	AT5G18670,AT4G15210,AT1G60590
GO:0048046	apoplast	cellular_component	0.70971	1	4	415	328	28205	2	AT5G58170,AT1G29920	2	AT3G12580,AT3G09440
GO:0016706	oxidoreductase activity, acting on paired donors, with incorporation or reduction of molecular oxygen, 2-oxoglutarate as one donor, and incorporation of one atom each of oxygen into both donors	molecular_function	0.71002	1	1	415	72	28205	0		1	AT4G25420
GO:0010876	lipid localization	biological_process	0.71096	1	3	415	254	28205	1	AT1G73890	2	AT4G12490,AT4G01560
GO:0048878	chemical homeostasis	biological_process	0.71352	1	3	415	286	28205	1	AT5G24030	2	AT1G25560,AT5G04340
GO:0044712	single-organism catabolic process	biological_process	0.71366	1	14	415	1105	28205	1	AT1G53680	13	AT1G73500,AT1G49500,AT2G29450,AT4G37990,AT2G26150,AT2G19810,AT2G38240,AT3G09940,AT5G45340,AT1G73040,AT3G28740,AT5G40850,AT3G09440
GO:0019375	galactolipid biosynthetic process	biological_process	0.71445	1	1	415	99	28205	1	AT5G59070	0
GO:0055082	cellular chemical homeostasis	biological_process	0.71506	1	2	415	192	28205	1	AT5G24030	1	AT1G25560
GO:0034754	cellular hormone metabolic process	biological_process	0.71636	1	2	415	172	28205	0		2	AT1G73500,AT1G49500
GO:0019374	galactolipid metabolic process	biological_process	0.71775	1	1	415	100	28205	1	AT5G59070	0
GO:0016651	oxidoreductase activity, acting on NAD(P)H	molecular_function	0.71911	1	1	415	86	28205	0		1	AT3G09940
GO:0040008	regulation of growth	biological_process	0.72001	1	3	415	307	28205	2	AT4G03210,AT1G13620	1	AT3G46090
GO:0019915	lipid storage	biological_process	0.72025	1	1	415	102	28205	0		1	AT4G01560
GO:0006007	glucose catabolic process	biological_process	0.72401	1	1	415	93	28205	0		1	AT3G09440
GO:0030029	actin filament-based process	biological_process	0.72531	1	2	415	244	28205	2	AT1G54280,AT5G58170	0
GO:0016144	S-glycoside biosynthetic process	biological_process	0.72538	1	2	415	172	28205	0		2	AT5G07700,AT3G56400
GO:0019758	glycosinolate biosynthetic process	biological_process	0.72538	1	2	415	172	28205	0		2	AT5G07700,AT3G56400
GO:0019761	glucosinolate biosynthetic process	biological_process	0.72538	1	2	415	172	28205	0		2	AT5G07700,AT3G56400
GO:0016791	phosphatase activity	molecular_function	0.73165	1	3	415	273	28205	1	AT5G01700	2	AT2G30020,AT1G48120
GO:0009506	plasmodesma	cellular_component	0.73195	1	9	415	852	28205	2	AT5G25230,AT4G25580	7	AT3G09440,AT2G39330,AT5G06870,AT3G52060,AT2G38750,AT4G26950,AT2G29450
GO:0055044	symplast	cellular_component	0.73195	1	9	415	852	28205	2	AT5G25230,AT4G25580	7	AT2G39330,AT3G09440,AT5G06870,AT2G29450,AT2G38750,AT3G52060,AT4G26950
GO:0005911	cell-cell junction	cellular_component	0.73369	1	9	415	854	28205	2	AT4G25580,AT5G25230	7	AT2G38750,AT3G52060,AT4G26950,AT2G29450,AT5G06870,AT3G09440,AT2G39330
GO:0030054	cell junction	cellular_component	0.73369	1	9	415	854	28205	2	AT5G25230,AT4G25580	7	AT2G38750,AT3G52060,AT4G26950,AT2G29450,AT5G06870,AT2G39330,AT3G09440
GO:0006720	isoprenoid metabolic process	biological_process	0.73687	1	6	415	497	28205	1	AT1G23450	5	AT5G58780,AT1G61120,AT4G25420,AT5G45340,AT3G14440
GO:0019320	hexose catabolic process	biological_process	0.73713	1	1	415	97	28205	0		1	AT3G09440
GO:0046365	monosaccharide catabolic process	biological_process	0.73713	1	1	415	97	28205	0		1	AT3G09440
GO:0015078	hydrogen ion transmembrane transporter activity	molecular_function	0.7375	1	1	415	107	28205	1	AT3G44900	0
GO:0016820	hydrolase activity, acting on acid anhydrides, catalyzing transmembrane movement of substances	molecular_function	0.73858	1	1	415	172	28205	1	AT1G54280	0
GO:0042626	ATPase activity, coupled to transmembrane movement of substances	molecular_function	0.73858	1	1	415	172	28205	1	AT1G54280	0
GO:0043492	ATPase activity, coupled to movement of substances	molecular_function	0.73858	1	1	415	172	28205	1	AT1G54280	0
GO:0048509	regulation of meristem development	biological_process	0.74055	1	2	415	224	28205	2	AT1G13620,AT4G03210	0
GO:0010629	negative regulation of gene expression	biological_process	0.74099	1	6	415	619	28205	0		6	AT1G27730,AT5G47370,AT3G56400,AT3G21150,AT1G68840,AT1G13260
GO:0016830	carbon-carbon lyase activity	molecular_function	0.74192	1	1	415	95	28205	0		1	AT5G18930
GO:0043473	pigmentation	biological_process	0.74228	1	1	415	113	28205	1	AT5G65080	0
GO:0043476	pigment accumulation	biological_process	0.74228	1	1	415	113	28205	1	AT5G65080	0
GO:0043478	pigment accumulation in response to UV light	biological_process	0.74228	1	1	415	113	28205	1	AT5G65080	0
GO:0043479	pigment accumulation in tissues in response to UV light	biological_process	0.74228	1	1	415	113	28205	1	AT5G65080	0
GO:0043480	pigment accumulation in tissues	biological_process	0.74228	1	1	415	113	28205	1	AT5G65080	0
GO:0043481	anthocyanin accumulation in tissues in response to UV light	biological_process	0.74228	1	1	415	113	28205	1	AT5G65080	0
GO:0048584	positive regulation of response to stimulus	biological_process	0.74239	1	1	415	101	28205	0		1	AT3G56400
GO:0044403	symbiosis, encompassing mutualism through parasitism	biological_process	0.74263	1	1	415	136	28205	0		1	AT3G09940
GO:0004871	signal transducer activity	molecular_function	0.74638	1	2	415	226	28205	2	AT5G62920,AT1G19050	0
GO:0016787	hydrolase activity	molecular_function	0.74642	1	26	415	2298	28205	14	AT1G11080,AT4G30290,AT5G58170,AT5G58840,AT5G20940,AT4G14130,AT1G10550,AT3G23730,AT1G54280,AT5G01700,AT1G53940,AT5G03620,AT4G03210,AT4G21323	12	AT1G60590,AT1G18300,AT5G18670,AT3G44260,AT1G73540,AT1G30370,AT2G30020,AT1G48120,AT3G24420,AT4G15210,AT1G74310,AT1G24140
GO:0006575	cellular modified amino acid metabolic process	biological_process	0.74978	1	1	415	92	28205	1	AT5G24030	0
GO:0009247	glycolipid biosynthetic process	biological_process	0.75	1	1	415	109	28205	1	AT5G59070	0
GO:0044419	interspecies interaction between organisms	biological_process	0.75108	1	1	415	138	28205	0		1	AT3G09940
GO:0006857	oligopeptide transport	biological_process	0.75153	1	1	415	112	28205	1	AT3G45660	0
GO:0015833	peptide transport	biological_process	0.75153	1	1	415	112	28205	1	AT3G45660	0
GO:0048608	reproductive structure development	biological_process	0.75233	1	19	415	1744	28205	2	AT5G65080,AT2G46310	17	AT4G25420,AT5G35770,AT2G17040,AT5G17300,AT4G01560,AT1G13260,AT1G52030,AT1G52930,AT5G44190,AT3G21150,AT1G69490,AT1G30370,AT4G36540,AT1G25560,AT3G44260,AT5G37260,AT4G37610
GO:0061458	reproductive system development	biological_process	0.75233	1	19	415	1744	28205	2	AT2G46310,AT5G65080	17	AT1G13260,AT1G52930,AT1G52030,AT3G21150,AT5G44190,AT1G69490,AT1G30370,AT4G36540,AT1G25560,AT3G44260,AT5G37260,AT4G37610,AT4G25420,AT5G35770,AT2G17040,AT5G17300,AT4G01560
GO:0046474	glycerophospholipid biosynthetic process	biological_process	0.75272	1	2	415	175	28205	0		2	AT2G19810,AT4G05070
GO:0009902	chloroplast relocation	biological_process	0.75565	1	1	415	104	28205	0		1	AT5G44190
GO:0051667	establishment of plastid localization	biological_process	0.75565	1	1	415	104	28205	0		1	AT5G44190
GO:0010048	vernalization response	biological_process	0.75796	1	1	415	116	28205	1	AT5G65080	0
GO:0019750	chloroplast localization	biological_process	0.75988	1	1	415	105	28205	0		1	AT5G44190
GO:0051644	plastid localization	biological_process	0.75988	1	1	415	105	28205	0		1	AT5G44190
GO:0009056	catabolic process	biological_process	0.76193	1	21	415	1730	28205	2	AT1G53680,AT5G24030	19	AT1G49500,AT1G73500,AT2G38470,AT4G15210,AT2G19810,AT3G09940,AT1G73040,AT5G45340,AT5G40850,AT1G72940,AT3G28740,AT4G37990,AT2G29450,AT2G26150,AT3G44260,AT4G03510,AT2G38240,AT3G09440,AT2G27830
GO:0034655	nucleobase-containing compound catabolic process	biological_process	0.76238	1	1	415	140	28205	0		1	AT3G44260
GO:0010817	regulation of hormone levels	biological_process	0.76245	1	5	415	463	28205	1	AT2G39180	4	AT2G36800,AT1G49500,AT1G73500,AT5G17300
GO:0051235	maintenance of location	biological_process	0.76476	1	1	415	115	28205	0		1	AT4G01560
GO:0009535	chloroplast thylakoid membrane	cellular_component	0.76672	1	4	415	322	28205	3	AT2G05070,AT1G29920,AT2G05100	1	AT3G14440
GO:0010564	regulation of cell cycle process	biological_process	0.76759	1	1	415	139	28205	0		1	AT4G01560
GO:0006275	regulation of DNA replication	biological_process	0.76862	1	1	415	138	28205	0		1	AT3G48360
GO:0051656	establishment of organelle localization	biological_process	0.76908	1	1	415	108	28205	0		1	AT5G44190
GO:0006664	glycolipid metabolic process	biological_process	0.77086	1	1	415	115	28205	1	AT5G59070	0
GO:0055035	plastid thylakoid membrane	cellular_component	0.77117	1	4	415	324	28205	3	AT2G05070,AT1G29920,AT2G05100	1	AT3G14440
GO:0006650	glycerophospholipid metabolic process	biological_process	0.7722	1	2	415	186	28205	0		2	AT2G19810,AT4G05070
GO:0042127	regulation of cell proliferation	biological_process	0.77547	1	1	415	118	28205	1	AT1G13620	0
GO:0016556	mRNA modification	biological_process	0.77655	1	1	415	115	28205	0		1	AT1G60590
GO:0006629	lipid metabolic process	biological_process	0.77927	1	17	415	1388	28205	7	AT5G59070,AT3G48790,AT4G08950,AT2G39180,AT5G49070,AT1G23450,AT1G72430	10	AT1G30370,AT5G58780,AT3G14440,AT2G19810,AT1G61120,AT2G36800,AT4G25420,AT4G37540,AT5G45340,AT4G05070
GO:0000902	cell morphogenesis	biological_process	0.78133	1	7	415	695	28205	4	AT4G21323,AT4G38400,AT5G39260,AT5G58170	3	AT4G25420,AT5G47370,AT1G09080
GO:0034220	ion transmembrane transport	biological_process	0.78151	1	1	415	126	28205	1	AT3G44900	0
GO:1903509	liposaccharide metabolic process	biological_process	0.78227	1	1	415	118	28205	1	AT5G59070	0
GO:0006811	ion transport	biological_process	0.7836	1	13	415	1122	28205	5	AT2G33260,AT2G34390,AT3G44900,AT5G24030,AT3G45060	8	AT4G37990,AT1G68840,AT3G50770,AT3G49940,AT1G25560,AT2G24240,AT4G26200,AT4G35180
GO:0009555	pollen development	biological_process	0.78473	1	3	415	323	28205	1	AT5G52000	2	AT5G64510,AT3G48360
GO:0019751	polyol metabolic process	biological_process	0.78518	1	1	415	114	28205	1	AT5G58170	0
GO:0042886	amide transport	biological_process	0.78624	1	1	415	121	28205	1	AT3G45660	0
GO:0045017	glycerolipid biosynthetic process	biological_process	0.79069	1	2	415	191	28205	0		2	AT2G19810,AT4G05070
GO:0005575	cellular_component	cellular_component	0.79358	1	382	415	26247	28205	120	AT1G16090,AT2G46780,AT1G53940,AT3G26040,AT2G34390,AT3G22961,AT5G58840,AT5G25240,AT4G30290,AT2G34440,AT4G02170,AT5G60310,AT1G59850,AT5G36000,AT2G26020,AT1G29920,AT5G40090,AT2G33260,AT3G27860,AT4G25580,AT4G23070,AT2G38340,AT1G17345,AT5G44065,AT4G10600,AT5G65080,AT1G23450,AT4G37682,AT1G17240,AT3G45060,AT3G19680,AT4G22170,AT5G15360,AT2G23290,AT1G61100,AT4G24275,AT1G50040,AT1G29770,AT1G72430,AT4G13320…	262	AT3G02550,AT5G61600,AT1G61120,AT3G59940,AT1G66080,AT4G27280,AT5G15120,AT5G56550,AT5G07700,AT4G18440,AT5G46710,AT4G33467,AT5G64510,AT1G24140,AT1G23390,AT5G65207,ATCG00950,AT4G08555,AT4G25420,AT1G62580,AT5G52900,AT1G18300,AT4G26200,AT3G02840,AT5G44190,AT1G01680,AT3G14440,AT4G04223,AT2G32030,AT2G21210,AT1G73500,AT5G64190,AT1G28370,AT4G01360,AT5G35770,AT2G22200,AT5G52640,AT5G19120,AT5G24240,AT5G58780…
GO:0008565	protein transporter activity	molecular_function	0.79429	1	1	415	111	28205	1	AT5G52000	0
GO:0043412	macromolecule modification	biological_process	0.79451	1	24	415	2235	28205	0		24	AT3G12580,AT3G56710,AT3G44260,AT4G11360,AT5G06870,AT1G49210,AT5G48570,AT5G26920,AT5G44190,AT3G56400,AT1G60590,AT1G52930,AT4G23810,AT2G38470,AT1G73500,AT1G68520,AT1G28370,AT1G80840,AT2G17040,AT2G15080,AT3G16720,AT4G01560,AT1G78410,AT3G15500
GO:0005783	endoplasmic reticulum	cellular_component	0.79481	1	6	415	546	28205	1	AT2G34390	5	AT4G28270,AT4G03510,AT5G58780,AT5G64510,AT1G09080
GO:0048868	pollen tube development	biological_process	0.79501	1	3	415	311	28205	2	AT4G21323,AT5G58170	1	AT1G09080
GO:0042651	thylakoid membrane	cellular_component	0.79501	1	4	415	339	28205	3	AT2G05070,AT1G29920,AT2G05100	1	AT3G14440
GO:0009536	plastid	cellular_component	0.79688	1	54	415	4041	28205	9	AT5G40100,AT5G40090,AT1G29920,AT2G05070,AT5G49070,AT5G54190,AT2G05100,AT3G45060,AT3G19680	45	AT2G26150,AT5G17350,AT5G24240,AT3G03830,AT2G37770,AT4G18440,AT2G21210,AT2G38750,AT3G44860,AT2G36800,AT1G65390,AT1G74310,AT4G28290,AT1G61120,AT3G03850,AT5G66650,AT4G01360,AT1G66090,AT5G23370,AT2G30020,AT1G33960,AT3G15450,AT5G44570,AT5G18670,AT3G56710,AT1G73540,AT4G36040,AT2G17880,AT1G80920,AT4G23810,AT1G09080,AT3G14440,AT1G18300,AT5G18080,AT5G23350,AT3G09440,ATCG00950,AT3G51450,AT4G15210,AT2G26530…
GO:0034357	photosynthetic membrane	cellular_component	0.79904	1	4	415	341	28205	3	AT2G05070,AT1G29920,AT2G05100	1	AT3G14440
GO:0032535	regulation of cellular component size	biological_process	0.80204	1	1	415	167	28205	0		1	AT2G17040
GO:0090066	regulation of anatomical structure size	biological_process	0.80204	1	1	415	167	28205	0		1	AT2G17040
GO:0048229	gametophyte development	biological_process	0.80262	1	5	415	534	28205	1	AT5G52000	4	AT1G52930,AT5G64510,AT5G35770,AT3G48360
GO:0046983	protein dimerization activity	molecular_function	0.80346	1	1	415	122	28205	1	AT2G39180	0
GO:0098771	inorganic ion homeostasis	biological_process	0.80413	1	1	415	145	28205	0		1	AT5G04340
GO:0009640	photomorphogenesis	biological_process	0.80419	1	2	415	235	28205	0		2	AT4G01560,AT3G21150
GO:0015672	monovalent inorganic cation transport	biological_process	0.80436	1	2	415	247	28205	1	AT3G44900	1	AT2G24240
GO:0016143	S-glycoside metabolic process	biological_process	0.80504	1	2	415	205	28205	0		2	AT3G56400,AT5G07700
GO:0019757	glycosinolate metabolic process	biological_process	0.80504	1	2	415	205	28205	0		2	AT3G56400,AT5G07700
GO:0019760	glucosinolate metabolic process	biological_process	0.80504	1	2	415	205	28205	0		2	AT5G07700,AT3G56400
GO:0016054	organic acid catabolic process	biological_process	0.80644	1	4	415	386	28205	0		4	AT1G73500,AT1G49500,AT5G40850,AT5G45340
GO:0046395	carboxylic acid catabolic process	biological_process	0.80644	1	4	415	386	28205	0		4	AT1G73500,AT1G49500,AT5G40850,AT5G45340
GO:0022890	inorganic cation transmembrane transporter activity	molecular_function	0.8073	1	2	415	249	28205	1	AT3G44900	1	AT2G24240
GO:0044459	plasma membrane part	cellular_component	0.80893	1	2	415	230	28205	1	AT1G10550	1	AT2G24240
GO:0046777	protein autophosphorylation	biological_process	0.81033	1	1	415	147	28205	0		1	AT1G73500
GO:0009534	chloroplast thylakoid	cellular_component	0.81547	1	5	415	425	28205	4	AT2G05100,AT1G29920,AT5G54190,AT2G05070	1	AT3G14440
GO:0031976	plastid thylakoid	cellular_component	0.81547	1	5	415	425	28205	4	AT5G54190,AT2G05100,AT1G29920,AT2G05070	1	AT3G14440
GO:0004672	protein kinase activity	molecular_function	0.81553	1	4	415	529	28205	3	AT1G17240,AT2G39180,AT5G45820	1	AT1G73500
GO:0016491	oxidoreductase activity	molecular_function	0.81662	1	12	415	965	28205	2	AT1G10810,AT5G54190	10	AT2G26400,AT2G37770,AT5G11330,AT5G45340,AT1G76470,AT4G25420,AT3G09940,AT1G62580,AT3G14440,AT4G37990
GO:0044451	nucleoplasm part	cellular_component	0.81693	1	1	415	122	28205	0		1	AT5G56550
GO:0043085	positive regulation of catalytic activity	biological_process	0.8171	1	1	415	120	28205	0		1	AT3G48360
GO:0008135	translation factor activity, RNA binding	molecular_function	0.81711	1	1	415	125	28205	1	AT5G25230	0
GO:0046486	glycerolipid metabolic process	biological_process	0.81793	1	2	415	207	28205	0		2	AT2G19810,AT4G05070
GO:0060089	molecular transducer activity	molecular_function	0.81872	1	2	415	256	28205	2	AT1G19050,AT5G62920	0
GO:0044093	positive regulation of molecular function	biological_process	0.82017	1	1	415	122	28205	0		1	AT3G48360
GO:0065008	regulation of biological quality	biological_process	0.82121	1	11	415	1120	28205	2	AT2G39180,AT5G24030	9	AT2G17040,AT4G01560,AT3G61190,AT5G17300,AT2G36800,AT1G25560,AT5G04340,AT1G49500,AT1G73500
GO:1901659	glycosyl compound biosynthetic process	biological_process	0.82239	1	2	415	209	28205	0		2	AT3G56400,AT5G07700
GO:0006626	protein targeting to mitochondrion	biological_process	0.82263	1	1	415	105	28205	0		1	AT4G01560
GO:0070585	protein localization to mitochondrion	biological_process	0.82263	1	1	415	105	28205	0		1	AT4G01560
GO:0072655	establishment of protein localization to mitochondrion	biological_process	0.82263	1	1	415	105	28205	0		1	AT4G01560
GO:0008299	isoprenoid biosynthetic process	biological_process	0.8236	1	5	415	472	28205	1	AT1G23450	4	AT3G14440,AT4G25420,AT1G61120,AT5G58780
GO:0009560	embryo sac egg cell differentiation	biological_process	0.82442	1	1	415	139	28205	0		1	AT1G52930
GO:0016129	phytosteroid biosynthetic process	biological_process	0.82695	1	1	415	118	28205	1	AT2G39180	0
GO:0016132	brassinosteroid biosynthetic process	biological_process	0.82695	1	1	415	118	28205	1	AT2G39180	0
GO:0044428	nuclear part	cellular_component	0.82867	1	6	415	601	28205	1	AT5G25230	5	AT2G46400,AT3G09440,AT1G29500,AT5G56550,AT1G76600
GO:0015980	energy derivation by oxidation of organic compounds	biological_process	0.82891	1	1	415	114	28205	0		1	AT5G15120
GO:0045333	cellular respiration	biological_process	0.82891	1	1	415	114	28205	0		1	AT5G15120
GO:0006606	protein import into nucleus	biological_process	0.8294	1	1	415	149	28205	1	AT2G46310	0
GO:0044744	protein targeting to nucleus	biological_process	0.8294	1	1	415	149	28205	1	AT2G46310	0
GO:1902593	single-organism nuclear import	biological_process	0.8294	1	1	415	149	28205	1	AT2G46310	0
GO:0007292	female gamete generation	biological_process	0.83005	1	1	415	141	28205	0		1	AT1G52930
GO:0010073	meristem maintenance	biological_process	0.83028	1	2	415	286	28205	2	AT1G13620,AT4G03210	0
GO:0051170	nuclear import	biological_process	0.83397	1	1	415	151	28205	1	AT2G46310	0
GO:0003006	developmental process involved in reproduction	biological_process	0.83461	1	23	415	2179	28205	5	AT5G52000,AT5G58170,AT2G46310,AT5G65080,AT4G21323	18	AT3G44260,AT5G37260,AT1G30370,AT4G36540,AT1G25560,AT4G37610,AT1G13260,AT5G44190,AT3G21150,AT1G69490,AT1G09080,AT1G52030,AT1G52930,AT2G17040,AT4G25420,AT5G35770,AT4G01560,AT5G17300
GO:0009932	cell tip growth	biological_process	0.83629	1	3	415	348	28205	2	AT4G21323,AT5G58170	1	AT1G09080
GO:0042545	cell wall modification	biological_process	0.83654	1	3	415	325	28205	3	AT5G39260,AT4G38400,AT1G10550	0
GO:0009856	pollination	biological_process	0.83893	1	3	415	343	28205	2	AT5G58170,AT4G21323	1	AT1G09080
GO:0044706	multi-multicellular organism process	biological_process	0.83893	1	3	415	343	28205	2	AT5G58170,AT4G21323	1	AT1G09080
GO:0000003	reproduction	biological_process	0.8405	1	6	415	680	28205	1	AT5G52000	5	AT4G25420,AT5G35770,AT4G36540,AT1G52930,AT4G01560
GO:0016835	carbon-oxygen lyase activity	molecular_function	0.84061	1	1	415	121	28205	0		1	AT1G61120
GO:0034504	protein localization to nucleus	biological_process	0.84132	1	1	415	154	28205	1	AT2G46310	0
GO:0019953	sexual reproduction	biological_process	0.84379	1	2	415	245	28205	1	AT5G52000	1	AT1G52930
GO:0044702	single organism reproductive process	biological_process	0.84536	1	20	415	1922	28205	5	AT4G21323,AT5G65080,AT2G46310,AT5G58170,AT5G52000	15	AT4G25420,AT5G35770,AT2G17040,AT4G01560,AT1G13260,AT1G09080,AT1G52930,AT1G52030,AT3G21150,AT5G44190,AT1G69490,AT1G30370,AT4G36540,AT5G37260,AT4G37610
GO:0016301	kinase activity	molecular_function	0.84647	1	11	415	1268	28205	8	AT1G72760,AT5G60310,AT3G59750,AT1G72540,AT1G61860,AT1G17240,AT2G39180,AT5G45820	3	AT1G73500,AT1G48260,AT2G15080
GO:0032989	cellular component morphogenesis	biological_process	0.84681	1	7	415	748	28205	4	AT5G58170,AT5G39260,AT4G38400,AT4G21323	3	AT1G09080,AT5G47370,AT4G25420
GO:0005654	nucleoplasm	cellular_component	0.84785	1	1	415	137	28205	0		1	AT5G56550
GO:0030234	enzyme regulator activity	molecular_function	0.84793	1	2	415	204	28205	0		2	AT5G06870,AT1G73500
GO:1990267	response to transition metal nanoparticle	biological_process	0.84796	1	1	415	128	28205	0		1	AT4G11280
GO:0055085	transmembrane transport	biological_process	0.84809	1	2	415	289	28205	2	AT3G44900,AT1G64820	0
GO:0010605	negative regulation of macromolecule metabolic process	biological_process	0.8481	1	6	415	692	28205	0		6	AT3G21150,AT3G56400,AT5G47370,AT1G27730,AT1G13260,AT1G68840
GO:0048638	regulation of developmental growth	biological_process	0.84963	1	2	415	277	28205	2	AT1G13620,AT4G03210	0
GO:0009218	pyrimidine ribonucleotide metabolic process	biological_process	0.85235	1	1	415	133	28205	0		1	AT1G52930
GO:0009220	pyrimidine ribonucleotide biosynthetic process	biological_process	0.85235	1	1	415	133	28205	0		1	AT1G52930
GO:0006498	N-terminal protein lipidation	biological_process	0.85484	1	1	415	149	28205	0		1	AT5G48570
GO:0006499	N-terminal protein myristoylation	biological_process	0.85484	1	1	415	149	28205	0		1	AT5G48570
GO:0006220	pyrimidine nucleotide metabolic process	biological_process	0.85489	1	1	415	134	28205	0		1	AT1G52930
GO:0006221	pyrimidine nucleotide biosynthetic process	biological_process	0.85489	1	1	415	134	28205	0		1	AT1G52930
GO:0018377	protein myristoylation	biological_process	0.85637	1	1	415	151	28205	0		1	AT5G48570
GO:0004518	nuclease activity	molecular_function	0.85732	1	1	415	142	28205	0		1	AT3G44260
GO:0016788	hydrolase activity, acting on ester bonds	molecular_function	0.85931	1	7	415	697	28205	3	AT1G53940,AT5G58170,AT5G01700	4	AT3G44260,AT1G30370,AT2G30020,AT1G48120
GO:0009066	aspartate family amino acid metabolic process	biological_process	0.85935	1	1	415	139	28205	0		1	AT5G40850
GO:0005886	plasma membrane	cellular_component	0.85986	1	36	415	3263	28205	19	AT1G17240,AT2G23130,AT3G19680,AT3G45060,AT5G60310,AT3G45660,AT1G61100,AT3G59750,AT5G24030,AT1G73890,AT5G59070,AT5G58170,AT1G64820,AT5G40100,AT1G73066,AT2G34390,AT1G72540,AT1G10550,AT4G21480	17	AT2G19810,AT2G26530,AT5G02490,AT5G44050,AT3G09440,AT2G26400,AT3G12580,AT4G35180,AT4G29190,AT5G52640,AT4G27280,AT5G64870,AT3G29000,AT2G24240,AT1G76650,AT1G48260,AT2G29450
GO:0007005	mitochondrion organization	biological_process	0.86117	1	1	415	127	28205	0		1	AT4G01560
GO:0044436	thylakoid part	cellular_component	0.86287	1	4	415	381	28205	3	AT2G05070,AT1G29920,AT2G05100	1	AT3G14440
GO:0051640	organelle localization	biological_process	0.86331	1	1	415	155	28205	0		1	AT5G44190
GO:0031365	N-terminal protein amino acid modification	biological_process	0.86451	1	1	415	153	28205	0		1	AT5G48570
GO:0015405	P-P-bond-hydrolysis-driven transmembrane transporter activity	molecular_function	0.866	1	1	415	214	28205	1	AT1G54280	0
GO:0009507	chloroplast	cellular_component	0.86645	1	51	415	3962	28205	8	AT5G40100,AT5G49070,AT2G05070,AT1G29920,AT5G40090,AT3G45060,AT5G54190,AT2G05100	43	AT2G37770,AT4G18440,AT3G03830,AT5G24240,AT5G17350,AT2G26150,AT4G01360,AT1G66090,AT5G23370,AT3G03850,AT5G66650,AT2G36800,AT3G44860,AT4G28290,AT1G61120,AT1G65390,AT1G74310,AT2G21210,AT2G38750,AT5G18080,AT1G18300,AT5G23350,AT3G09440,AT1G80920,AT2G17880,AT4G36040,AT1G09080,AT3G14440,AT4G23810,AT5G18670,AT5G44570,AT3G56710,AT1G73540,AT1G33960,AT3G15450,AT2G20670,AT1G78450,AT5G40850,AT5G61440,AT4G15210…
GO:0009072	aromatic amino acid family metabolic process	biological_process	0.86765	1	2	415	232	28205	0		2	AT1G49500,AT1G73500
GO:0015399	primary active transmembrane transporter activity	molecular_function	0.86792	1	1	415	215	28205	1	AT1G54280	0
GO:0043168	anion binding	molecular_function	0.86808	1	6	415	752	28205	0		6	AT1G74310,AT2G37770,AT3G12580,AT2G38750,AT3G61190,AT2G29450
GO:0009664	plant-type cell wall organization	biological_process	0.86818	1	3	415	361	28205	3	AT1G10550,AT4G38400,AT5G39260	0
GO:0006497	protein lipidation	biological_process	0.86901	1	1	415	159	28205	0		1	AT5G48570
GO:0042157	lipoprotein metabolic process	biological_process	0.86901	1	1	415	159	28205	0		1	AT5G48570
GO:0042158	lipoprotein biosynthetic process	biological_process	0.86901	1	1	415	159	28205	0		1	AT5G48570
GO:0003824	catalytic activity	molecular_function	0.87001	1	81	415	6783	28205	34	AT1G72760,AT1G17240,AT5G01700,AT1G61860,AT3G59750,AT4G14130,AT5G58170,AT5G49070,AT3G48790,AT4G21323,AT4G03210,AT5G03620,AT5G45820,AT3G23730,AT1G72540,AT5G54190,AT5G60310,AT5G63390,AT5G59070,AT1G10810,AT1G11080,AT3G53160,AT1G12990,AT1G53680,AT1G53940,AT1G54280,AT3G26040,AT1G27620,AT1G10550,AT5G20940,AT5G58840,AT2G39180,AT4G30290,AT5G65550	47	AT3G28340,AT4G15210,AT3G51450,AT1G48120,AT5G40850,AT5G18930,AT2G24850,AT4G03510,AT1G73540,AT5G18670,AT2G26400,AT3G52060,AT2G32030,AT1G73500,AT2G15080,AT5G58780,AT1G48260,AT4G11360,AT4G37990,AT2G29450,AT1G24140,AT4G25420,AT5G45340,AT5G11330,AT1G62580,AT3G09940,AT3G44260,AT1G49210,AT5G61160,AT1G18300,AT4G26200,AT3G14440,AT1G60590,AT5G48570,AT1G74310,AT1G61120,AT3G44860,AT2G36800,AT3G24420,AT4G11280…
GO:0031461	cullin-RING ubiquitin ligase complex	cellular_component	0.87013	1	1	415	160	28205	0		1	AT1G80440
GO:0072528	pyrimidine-containing compound biosynthetic process	biological_process	0.8715	1	1	415	142	28205	0		1	AT1G52930
GO:0009791	post-embryonic development	biological_process	0.87219	1	23	415	2229	28205	5	AT3G54810,AT1G03790,AT2G46310,AT5G65080,AT1G19050	18	AT4G37610,AT5G37260,AT3G44260,AT1G25560,AT4G36540,AT1G30370,AT1G69490,AT3G21150,AT5G44190,AT1G52030,AT1G52930,AT1G13260,AT4G14560,AT4G01560,AT5G17300,AT2G17040,AT5G35770,AT4G25420
GO:0009832	plant-type cell wall biogenesis	biological_process	0.87273	1	1	415	171	28205	0		1	AT1G66230
GO:0051052	regulation of DNA metabolic process	biological_process	0.87325	1	1	415	201	28205	0		1	AT3G48360
GO:0004857	enzyme inhibitor activity	molecular_function	0.87576	1	1	415	120	28205	0		1	AT5G06870
GO:0044703	multi-organism reproductive process	biological_process	0.87579	1	5	415	564	28205	3	AT5G58170,AT5G52000,AT4G21323	2	AT1G09080,AT1G52930
GO:0019684	photosynthesis, light reaction	biological_process	0.87991	1	3	415	317	28205	0		3	AT5G26920,AT5G44190,AT3G56400
GO:0022414	reproductive process	biological_process	0.87993	1	23	415	2251	28205	5	AT4G21323,AT5G65080,AT5G58170,AT5G52000,AT2G46310	18	AT4G25420,AT5G35770,AT2G17040,AT5G17300,AT4G01560,AT1G30370,AT1G25560,AT4G36540,AT3G44260,AT5G37260,AT4G37610,AT1G13260,AT1G09080,AT1G52030,AT1G52930,AT5G44190,AT3G21150,AT1G69490
GO:0009892	negative regulation of metabolic process	biological_process	0.88116	1	6	415	725	28205	0		6	AT1G13260,AT1G68840,AT3G21150,AT5G47370,AT3G56400,AT1G27730
GO:0098772	molecular function regulator	molecular_function	0.88402	1	2	415	235	28205	0		2	AT1G73500,AT5G06870
GO:0071669	plant-type cell wall organization or biogenesis	biological_process	0.88467	1	4	415	481	28205	3	AT1G10550,AT4G38400,AT5G39260	1	AT1G66230
GO:0009532	plastid stroma	cellular_component	0.88582	1	7	415	690	28205	2	AT2G05100,AT2G05070	5	AT1G74310,AT4G18440,AT1G80920,ATCG00950,AT3G14440
GO:0030003	cellular cation homeostasis	biological_process	0.88953	1	1	415	171	28205	0		1	AT1G25560
GO:0000151	ubiquitin ligase complex	cellular_component	0.89038	1	1	415	178	28205	0		1	AT1G80440
GO:0004674	protein serine/threonine kinase activity	molecular_function	0.89195	1	2	415	352	28205	1	AT5G45820	1	AT1G73500
GO:0043543	protein acylation	biological_process	0.89433	1	1	415	181	28205	0		1	AT5G48570
GO:0000904	cell morphogenesis involved in differentiation	biological_process	0.89724	1	3	415	431	28205	2	AT4G21323,AT5G58170	1	AT1G09080
GO:0016887	ATPase activity	molecular_function	0.89809	1	2	415	424	28205	1	AT1G54280	1	AT1G74310
GO:0072527	pyrimidine-containing compound metabolic process	biological_process	0.89947	1	1	415	157	28205	0		1	AT1G52930
GO:0009505	plant-type cell wall	cellular_component	0.90319	1	2	415	274	28205	1	AT4G08950	1	AT5G06870
GO:0009561	megagametogenesis	biological_process	0.90634	1	1	415	187	28205	0		1	AT1G52930
GO:0044036	cell wall macromolecule metabolic process	biological_process	0.9064	1	2	415	309	28205	1	AT4G30290	1	AT5G15120
GO:0006913	nucleocytoplasmic transport	biological_process	0.90676	1	1	415	200	28205	1	AT2G46310	0
GO:0051169	nuclear transport	biological_process	0.90676	1	1	415	200	28205	1	AT2G46310	0
GO:0010608	posttranscriptional regulation of gene expression	biological_process	0.90797	1	2	415	333	28205	0		2	AT5G44190,AT1G74310
GO:0009579	thylakoid	cellular_component	0.90953	1	5	415	505	28205	4	AT1G29920,AT2G05100,AT5G54190,AT2G05070	1	AT3G14440
GO:0009941	chloroplast envelope	cellular_component	0.91063	1	5	415	573	28205	4	AT5G54190,AT5G40100,AT2G05100,AT2G05070	1	AT1G74310
GO:0009260	ribonucleotide biosynthetic process	biological_process	0.91271	1	1	415	166	28205	0		1	AT1G52930
GO:0046390	ribose phosphate biosynthetic process	biological_process	0.91271	1	1	415	166	28205	0		1	AT1G52930
GO:0048869	cellular developmental process	biological_process	0.91328	1	14	415	1436	28205	7	AT4G21323,AT5G58170,AT5G52000,AT2G33260,AT1G13620,AT4G38400,AT5G39260	7	AT1G68520,AT5G47370,AT4G25420,AT5G35770,AT5G44190,AT1G09080,AT1G52930
GO:0009887	organ morphogenesis	biological_process	0.9135	1	4	415	555	28205	0		4	AT1G68520,AT5G44190,AT2G17040,AT5G67420
GO:0048513	organ development	biological_process	0.91361	1	17	415	1791	28205	3	AT5G65080,AT4G03210,AT1G13620	14	AT4G01250,AT5G04340,AT5G67420,AT4G37610,AT1G13260,AT5G44190,AT1G69490,AT3G56400,AT4G23810,AT4G14560,AT1G68520,AT2G17040,AT3G29035,AT4G01560
GO:0010410	hemicellulose metabolic process	biological_process	0.92244	1	1	415	201	28205	1	AT4G30290	0
GO:0009570	chloroplast stroma	cellular_component	0.92279	1	6	415	655	28205	2	AT2G05070,AT2G05100	4	AT3G14440,AT1G80920,AT4G18440,AT1G74310
GO:0016773	phosphotransferase activity, alcohol group as acceptor	molecular_function	0.92295	1	4	415	644	28205	3	AT5G45820,AT2G39180,AT1G17240	1	AT1G73500
GO:0048507	meristem development	biological_process	0.92476	1	3	415	502	28205	2	AT1G13620,AT4G03210	1	AT4G01560
GO:0044272	sulfur compound biosynthetic process	biological_process	0.92518	1	4	415	479	28205	0		4	AT3G56400,AT1G73500,AT2G38470,AT5G07700
GO:0005524	ATP binding	molecular_function	0.92545	1	2	415	444	28205	0		2	AT1G74310,AT3G12580
GO:0042623	ATPase activity, coupled	molecular_function	0.92558	1	1	415	310	28205	1	AT1G54280	0
GO:0005794	Golgi apparatus	cellular_component	0.92701	1	8	415	926	28205	4	AT4G08950,AT1G12990,AT5G63390,AT5G59070	4	AT3G09440,AT3G28340,AT3G12580,AT5G02490
GO:0009526	plastid envelope	cellular_component	0.92754	1	5	415	598	28205	4	AT2G05070,AT2G05100,AT5G40100,AT5G54190	1	AT1G74310
GO:0044282	small molecule catabolic process	biological_process	0.92791	1	4	415	503	28205	0		4	AT5G45340,AT5G40850,AT1G49500,AT1G73500
GO:0042180	cellular ketone metabolic process	biological_process	0.92899	1	1	415	178	28205	0		1	AT5G26920
GO:0030554	adenyl nucleotide binding	molecular_function	0.92962	1	2	415	450	28205	0		2	AT3G12580,AT1G74310
GO:0032559	adenyl ribonucleotide binding	molecular_function	0.92962	1	2	415	450	28205	0		2	AT3G12580,AT1G74310
GO:0031984	organelle subcompartment	cellular_component	0.93368	1	6	415	672	28205	5	AT5G54190,AT2G05100,AT1G29920,AT5G59070,AT2G05070	1	AT3G14440
GO:0006796	phosphate-containing compound metabolic process	biological_process	0.93381	1	19	415	1902	28205	0		19	AT3G16720,AT2G15080,AT2G17040,AT3G15500,AT1G78410,AT4G05070,AT2G19810,AT2G38470,AT1G80840,AT1G28370,AT1G68520,AT1G73500,AT4G23810,AT1G52930,AT3G56400,AT5G44190,AT5G26920,AT5G06870,AT3G56710
GO:0048588	developmental cell growth	biological_process	0.93493	1	3	415	444	28205	2	AT5G58170,AT4G21323	1	AT1G09080
GO:0005777	peroxisome	cellular_component	0.93506	1	1	415	185	28205	0		1	AT5G24240
GO:0042579	microbody	cellular_component	0.93506	1	1	415	185	28205	0		1	AT5G24240
GO:0055080	cation homeostasis	biological_process	0.93522	1	1	415	214	28205	0		1	AT1G25560
GO:0016071	mRNA metabolic process	biological_process	0.93589	1	2	415	368	28205	0		2	AT3G44260,AT1G60590
GO:0009933	meristem structural organization	biological_process	0.93773	1	1	415	260	28205	0		1	AT4G01560
GO:0009451	RNA modification	biological_process	0.94017	1	3	415	395	28205	0		3	AT1G60590,AT1G52930,AT3G44260
GO:0005802	trans-Golgi network	cellular_component	0.94062	1	1	415	226	28205	1	AT5G59070	0
GO:0019538	protein metabolic process	biological_process	0.94107	1	46	415	4026	28205	6	AT2G28040,AT5G03620,AT4G21323,AT5G58840,AT2G47440,AT1G11080	40	AT1G28370,AT1G66080,AT1G73500,AT1G68520,AT1G74310,AT3G14200,AT5G52640,AT5G51440,AT4G01560,AT2G15080,AT2G26150,AT4G12400,AT4G11360,AT3G56400,AT1G80840,ATCG00950,AT5G02490,AT1G24140,AT5G64510,AT2G38470,AT1G78410,AT3G15500,AT3G16720,AT2G17040,AT1G49210,AT5G06870,AT4G03510,AT2G20560,AT3G12580,AT3G56710,AT1G09080,AT3G09350,AT4G23810,AT1G80920,AT5G44190,AT5G48570,AT5G26920,AT4G36040,AT2G17880,AT3G09440
GO:0048532	anatomical structure arrangement	biological_process	0.9416	1	1	415	264	28205	0		1	AT4G01560
GO:0048316	seed development	biological_process	0.94298	1	5	415	718	28205	1	AT2G46310	4	AT4G36540,AT4G25420,AT1G30370,AT4G01560
GO:0016772	transferase activity, transferring phosphorus-containing groups	molecular_function	0.94392	1	11	415	1449	28205	8	AT5G60310,AT1G72760,AT3G59750,AT1G72540,AT1G61860,AT2G39180,AT1G17240,AT5G45820	3	AT1G73500,AT1G48260,AT2G15080
GO:0009668	plastid membrane organization	biological_process	0.94433	1	1	415	198	28205	0		1	AT5G44190
GO:0010027	thylakoid membrane organization	biological_process	0.94433	1	1	415	198	28205	0		1	AT5G44190
GO:0012505	endomembrane system	cellular_component	0.94444	1	14	415	1503	28205	5	AT5G63390,AT2G34390,AT1G12990,AT5G59070,AT4G08950	9	AT5G58780,AT5G64510,AT4G03510,AT3G12580,AT3G28340,AT5G02490,AT3G09440,AT4G28270,AT1G09080
GO:0070838	divalent metal ion transport	biological_process	0.94453	1	1	415	209	28205	0		1	AT1G25560
GO:0010207	photosystem II assembly	biological_process	0.94466	1	1	415	177	28205	0		1	AT5G44190
GO:0001510	RNA methylation	biological_process	0.94522	1	1	415	178	28205	0		1	AT1G52930
GO:0015934	large ribosomal subunit	cellular_component	0.94592	1	1	415	170	28205	0		1	ATCG00950
GO:0072511	divalent inorganic cation transport	biological_process	0.94615	1	1	415	211	28205	0		1	AT1G25560
GO:0051321	meiotic cell cycle	biological_process	0.94674	1	1	415	276	28205	0		1	AT5G35770
GO:0016052	carbohydrate catabolic process	biological_process	0.9472	1	2	415	336	28205	0		2	AT3G09440,AT4G15210
GO:0006073	cellular glucan metabolic process	biological_process	0.94871	1	2	415	382	28205	1	AT4G30290	1	AT4G15210
GO:0044042	glucan metabolic process	biological_process	0.94871	1	2	415	382	28205	1	AT4G30290	1	AT4G15210
GO:0010383	cell wall polysaccharide metabolic process	biological_process	0.94891	1	1	415	238	28205	1	AT4G30290	0
GO:0050790	regulation of catalytic activity	biological_process	0.94962	1	1	415	208	28205	0		1	AT3G48360
GO:0021700	developmental maturation	biological_process	0.9521	1	3	415	513	28205	0		3	AT4G01560,AT4G36540,AT4G25420
GO:0098791	Golgi subcompartment	cellular_component	0.9527	1	1	415	243	28205	1	AT5G59070	0
GO:0016853	isomerase activity	molecular_function	0.95449	1	1	415	209	28205	0		1	AT5G48570
GO:0005982	starch metabolic process	biological_process	0.95464	1	1	415	233	28205	0		1	AT4G15210
GO:0044255	cellular lipid metabolic process	biological_process	0.95494	1	11	415	1180	28205	4	AT3G48790,AT5G49070,AT5G59070,AT1G23450	7	AT4G05070,AT3G14440,AT4G25420,AT5G45340,AT2G19810,AT1G61120,AT5G58780
GO:0030154	cell differentiation	biological_process	0.95508	1	9	415	1110	28205	5	AT4G21323,AT2G33260,AT5G58170,AT5G52000,AT1G13620	4	AT1G68520,AT1G09080,AT1G52930,AT5G44190
GO:0010154	fruit development	biological_process	0.95524	1	5	415	746	28205	1	AT2G46310	4	AT1G30370,AT4G25420,AT4G36540,AT4G01560
GO:0006793	phosphorus metabolic process	biological_process	0.95579	1	19	415	1971	28205	0		19	AT5G44190,AT5G26920,AT3G56400,AT1G52930,AT4G23810,AT3G56710,AT5G06870,AT2G17040,AT2G15080,AT3G16720,AT4G05070,AT3G15500,AT1G78410,AT2G38470,AT2G19810,AT1G73500,AT1G68520,AT1G28370,AT1G80840
GO:0048364	root development	biological_process	0.95585	1	4	415	624	28205	1	AT1G13620	3	AT4G14560,AT5G04340,AT1G13260
GO:0051186	cofactor metabolic process	biological_process	0.95603	1	6	415	716	28205	1	AT5G54190	5	AT1G73040,AT5G40850,AT2G19810,AT5G44190,AT2G21210
GO:0022622	root system development	biological_process	0.95608	1	4	415	625	28205	1	AT1G13620	3	AT1G13260,AT5G04340,AT4G14560
GO:0003002	regionalization	biological_process	0.95701	1	1	415	255	28205	0		1	AT4G37610
GO:0009658	chloroplast organization	biological_process	0.95831	1	1	415	237	28205	0		1	AT5G44190
GO:1990234	transferase complex	cellular_component	0.95857	1	1	415	257	28205	0		1	AT1G80440
GO:0006364	rRNA processing	biological_process	0.95874	1	2	415	313	28205	0		2	AT1G52930,AT5G44190
GO:0016072	rRNA metabolic process	biological_process	0.95934	1	2	415	314	28205	0		2	AT5G44190,AT1G52930
GO:0019344	cysteine biosynthetic process	biological_process	0.9596	1	1	415	205	28205	0		1	AT1G73500
GO:0072329	monocarboxylic acid catabolic process	biological_process	0.95972	1	1	415	224	28205	0		1	AT5G45340
GO:0031669	cellular response to nutrient levels	biological_process	0.96025	1	2	415	349	28205	0		2	AT3G56710,AT5G27420
GO:0044425	membrane part	cellular_component	0.96052	1	8	415	909	28205	5	AT2G23130,AT5G58170,AT1G73890,AT1G10550,AT5G24030	3	AT2G24240,AT1G07135,AT1G24140
GO:0017038	protein import	biological_process	0.96078	1	1	415	266	28205	1	AT2G46310	0
GO:0006534	cysteine metabolic process	biological_process	0.96086	1	1	415	207	28205	0		1	AT1G73500
GO:0009070	serine family amino acid biosynthetic process	biological_process	0.96196	1	1	415	209	28205	0		1	AT1G73500
GO:0005829	cytosol	cellular_component	0.96223	1	16	415	1691	28205	1	AT5G45820	15	AT5G59730,AT3G12580,AT5G03210,AT2G29450,AT1G18300,AT3G09440,AT1G80440,AT1G52930,AT4G15210,AT3G59940,AT5G02490,AT1G66080,AT4G01560,AT3G09940,AT5G52640
GO:0008283	cell proliferation	biological_process	0.96325	1	1	415	266	28205	1	AT1G13620	0
GO:0016043	cellular component organization	biological_process	0.96434	1	33	415	3335	28205	5	AT5G58170,AT4G21323,AT5G39260,AT1G10550,AT4G38400	28	AT2G26530,AT2G38470,AT1G80840,AT2G44840,AT2G40140,AT3G16720,AT4G25420,AT2G17040,AT3G15500,AT1G78410,AT5G06870,AT3G02840,AT3G19030,AT4G23810,AT1G09080,AT5G26920,AT5G44190,AT1G28370,AT1G68520,AT2G15080,AT1G66090,AT4G01560,AT2G24550,AT5G47370,AT1G13260,AT1G52930,AT3G56400,AT1G25400
GO:0017111	nucleoside-triphosphatase activity	molecular_function	0.9645	1	2	415	599	28205	1	AT1G54280	1	AT1G74310
GO:0044431	Golgi apparatus part	cellular_component	0.96504	1	1	415	268	28205	1	AT5G59070	0
GO:0005774	vacuolar membrane	cellular_component	0.96524	1	3	415	482	28205	1	AT2G05070	2	AT3G09440,AT3G12580
GO:0048440	carpel development	biological_process	0.96567	1	1	415	258	28205	1	AT5G65080	0
GO:0044262	cellular carbohydrate metabolic process	biological_process	0.96578	1	4	415	667	28205	2	AT5G58170,AT4G30290	2	AT5G07700,AT4G15210
GO:0071555	cell wall organization	biological_process	0.96596	1	3	415	540	28205	3	AT5G39260,AT1G10550,AT4G38400	0
GO:0044437	vacuolar part	cellular_component	0.96673	1	3	415	486	28205	1	AT2G05070	2	AT3G09440,AT3G12580
GO:0031667	response to nutrient levels	biological_process	0.96732	1	2	415	366	28205	0		2	AT5G27420,AT3G56710
GO:0006006	glucose metabolic process	biological_process	0.96827	1	1	415	256	28205	0		1	AT3G09440
GO:0051726	regulation of cell cycle	biological_process	0.96916	1	1	415	292	28205	0		1	AT4G01560
GO:0044267	cellular protein metabolic process	biological_process	0.96934	1	40	415	3700	28205	1	AT2G47440	39	AT1G09080,AT4G23810,AT3G09350,AT5G44190,AT1G80920,AT5G48570,AT5G26920,AT4G36040,AT2G17880,AT3G09440,AT1G49210,AT4G03510,AT5G06870,AT3G12580,AT2G20560,AT3G56710,AT3G15500,AT1G78410,AT3G16720,AT2G17040,AT1G80840,ATCG00950,AT5G02490,AT5G64510,AT2G38470,AT3G56400,AT2G26150,AT4G12400,AT4G11360,AT5G52640,AT5G51440,AT4G01560,AT2G15080,AT1G28370,AT1G66080,AT1G73500,AT1G68520,AT1G74310,AT3G14200
GO:0071554	cell wall organization or biogenesis	biological_process	0.96949	1	6	415	883	28205	4	AT5G39260,AT4G38400,AT1G10550,AT4G30290	2	AT5G15120,AT1G66230
GO:0006508	proteolysis	biological_process	0.9696	1	7	415	934	28205	5	AT4G21323,AT5G58840,AT5G03620,AT2G28040,AT1G11080	2	AT1G24140,AT4G03510
GO:0048467	gynoecium development	biological_process	0.96981	1	1	415	268	28205	1	AT5G65080	0
GO:0005768	endosome	cellular_component	0.96991	1	1	415	276	28205	1	AT5G59070	0
GO:1901137	carbohydrate derivative biosynthetic process	biological_process	0.97048	1	4	415	676	28205	1	AT5G59070	3	AT5G07700,AT1G52930,AT3G56400
GO:0044242	cellular lipid catabolic process	biological_process	0.97124	1	1	415	248	28205	0		1	AT5G45340
GO:0009793	embryo development ending in seed dormancy	biological_process	0.97143	1	3	415	576	28205	1	AT2G46310	2	AT4G01560,AT4G25420
GO:0034470	ncRNA processing	biological_process	0.97154	1	2	415	348	28205	0		2	AT5G44190,AT1G52930
GO:0051301	cell division	biological_process	0.97183	1	1	415	349	28205	0		1	AT4G01560
GO:0065009	regulation of molecular function	biological_process	0.97228	1	1	415	255	28205	0		1	AT3G48360
GO:0016042	lipid catabolic process	biological_process	0.97268	1	1	415	253	28205	0		1	AT5G45340
GO:0005743	mitochondrial inner membrane	cellular_component	0.974	1	1	415	220	28205	0		1	AT4G24570
GO:0009790	embryo development	biological_process	0.97522	1	3	415	591	28205	1	AT2G46310	2	AT4G25420,AT4G01560
GO:0016462	pyrophosphatase activity	molecular_function	0.9759	1	2	415	628	28205	1	AT1G54280	1	AT1G74310
GO:0031668	cellular response to extracellular stimulus	biological_process	0.97605	1	2	415	386	28205	0		2	AT3G56710,AT5G27420
GO:0071496	cellular response to external stimulus	biological_process	0.97614	1	2	415	387	28205	0		2	AT5G27420,AT3G56710
GO:0016818	hydrolase activity, acting on acid anhydrides, in phosphorus-containing anhydrides	molecular_function	0.97626	1	2	415	629	28205	1	AT1G54280	1	AT1G74310
GO:0016817	hydrolase activity, acting on acid anhydrides	molecular_function	0.9775	1	2	415	634	28205	1	AT1G54280	1	AT1G74310
GO:0019318	hexose metabolic process	biological_process	0.9778	1	1	415	279	28205	0		1	AT3G09440
GO:0006260	DNA replication	biological_process	0.97852	1	1	415	316	28205	0		1	AT3G48360
GO:0030001	metal ion transport	biological_process	0.97928	1	3	415	540	28205	1	AT3G44900	2	AT1G25560,AT2G24240
GO:0009069	serine family amino acid metabolic process	biological_process	0.98025	1	1	415	255	28205	0		1	AT1G73500
GO:0009991	response to extracellular stimulus	biological_process	0.98064	1	2	415	404	28205	0		2	AT5G27420,AT3G56710
GO:0009165	nucleotide biosynthetic process	biological_process	0.98075	1	1	415	286	28205	0		1	AT1G52930
GO:1901293	nucleoside phosphate biosynthetic process	biological_process	0.98108	1	1	415	287	28205	0		1	AT1G52930
GO:0045229	external encapsulating structure organization	biological_process	0.98109	1	3	415	592	28205	3	AT5G39260,AT4G38400,AT1G10550	0
GO:0005773	vacuole	cellular_component	0.98166	1	6	415	857	28205	1	AT2G05070	5	AT3G12580,AT2G39330,AT3G09440,AT5G48570,AT5G64870
GO:0031966	mitochondrial membrane	cellular_component	0.98228	1	1	415	245	28205	0		1	AT4G24570
GO:0008654	phospholipid biosynthetic process	biological_process	0.98257	1	2	415	387	28205	0		2	AT4G05070,AT2G19810
GO:0048569	post-embryonic organ development	biological_process	0.98298	1	4	415	735	28205	1	AT5G65080	3	AT4G37610,AT4G14560,AT1G13260
GO:0006790	sulfur compound metabolic process	biological_process	0.98325	1	4	415	629	28205	0		4	AT2G38470,AT5G07700,AT1G73500,AT3G56400
GO:0055114	oxidation-reduction process	biological_process	0.98389	1	2	415	410	28205	0		2	AT5G15120,AT2G37770
GO:0007389	pattern specification process	biological_process	0.9839	1	1	415	358	28205	0		1	AT4G37610
GO:0005740	mitochondrial envelope	cellular_component	0.98486	1	1	415	255	28205	0		1	AT4G24570
GO:0044724	single-organism carbohydrate catabolic process	biological_process	0.98551	1	1	415	293	28205	0		1	AT3G09440
GO:0006091	generation of precursor metabolites and energy	biological_process	0.98581	1	4	415	615	28205	0		4	AT5G26920,AT5G44190,AT3G56400,AT5G15120
GO:0009886	post-embryonic morphogenesis	biological_process	0.9862	1	2	415	517	28205	0		2	AT4G37610,AT2G17040
GO:0006644	phospholipid metabolic process	biological_process	0.98633	1	2	415	411	28205	0		2	AT4G05070,AT2G19810
GO:0042546	cell wall biogenesis	biological_process	0.9864	1	1	415	347	28205	0		1	AT1G66230
GO:0034660	ncRNA metabolic process	biological_process	0.98713	1	2	415	427	28205	0		2	AT1G52930,AT5G44190
GO:1902494	catalytic complex	cellular_component	0.98722	1	2	415	465	28205	0		2	AT1G52030,AT1G80440
GO:0019866	organelle inner membrane	cellular_component	0.98784	1	1	415	273	28205	0		1	AT4G24570
GO:0009653	anatomical structure morphogenesis	biological_process	0.98799	1	14	415	1813	28205	5	AT4G38400,AT1G13620,AT5G39260,AT4G21323,AT5G58170	9	AT4G25420,AT2G17040,AT1G09080,AT4G01560,AT5G44190,AT5G67420,AT4G37610,AT5G47370,AT1G68520
GO:1901575	organic substance catabolic process	biological_process	0.98898	1	11	415	1447	28205	1	AT5G24030	10	AT5G40850,AT3G09440,AT1G73040,AT5G45340,AT1G49500,AT1G73500,AT4G03510,AT2G19810,AT3G44260,AT4G15210
GO:0000097	sulfur amino acid biosynthetic process	biological_process	0.98915	1	1	415	298	28205	0		1	AT1G73500
GO:0044435	plastid part	cellular_component	0.98919	1	10	415	1253	28205	5	AT2G05070,AT5G40100,AT5G54190,AT2G05100,AT1G29920	5	AT1G80920,AT3G14440,AT4G18440,ATCG00950,AT1G74310
GO:0005996	monosaccharide metabolic process	biological_process	0.98921	1	1	415	330	28205	0		1	AT3G09440
GO:1901605	alpha-amino acid metabolic process	biological_process	0.98952	1	3	415	557	28205	0		3	AT5G40850,AT1G49500,AT1G73500
GO:0031967	organelle envelope	cellular_component	0.99017	1	6	415	902	28205	4	AT2G05100,AT5G54190,AT5G40100,AT2G05070	2	AT1G74310,AT4G24570
GO:0031975	envelope	cellular_component	0.99017	1	6	415	902	28205	4	AT2G05100,AT5G54190,AT5G40100,AT2G05070	2	AT1G74310,AT4G24570
GO:0042254	ribosome biogenesis	biological_process	0.99034	1	2	415	410	28205	0		2	AT5G44190,AT1G52930
GO:0048468	cell development	biological_process	0.99064	1	3	415	663	28205	2	AT5G58170,AT4G21323	1	AT1G09080
GO:0018193	peptidyl-amino acid modification	biological_process	0.99067	1	1	415	409	28205	0		1	AT5G48570
GO:0035639	purine ribonucleoside triphosphate binding	molecular_function	0.99084	1	2	415	601	28205	0		2	AT1G74310,AT3G12580
GO:0043234	protein complex	cellular_component	0.99096	1	7	415	1061	28205	3	AT2G05070,AT1G29920,AT2G05100	4	AT1G52030,AT2G24240,AT1G80440,AT5G59730
GO:0022613	ribonucleoprotein complex biogenesis	biological_process	0.991	1	2	415	416	28205	0		2	AT1G52930,AT5G44190
GO:0001882	nucleoside binding	molecular_function	0.99139	1	2	415	607	28205	0		2	AT3G12580,AT1G74310
GO:0001883	purine nucleoside binding	molecular_function	0.99139	1	2	415	607	28205	0		2	AT3G12580,AT1G74310
GO:0032549	ribonucleoside binding	molecular_function	0.99139	1	2	415	607	28205	0		2	AT3G12580,AT1G74310
GO:0032550	purine ribonucleoside binding	molecular_function	0.99139	1	2	415	607	28205	0		2	AT3G12580,AT1G74310
GO:0032555	purine ribonucleotide binding	molecular_function	0.99139	1	2	415	607	28205	0		2	AT1G74310,AT3G12580
GO:0017076	purine nucleotide binding	molecular_function	0.99153	1	2	415	608	28205	0		2	AT3G12580,AT1G74310
GO:0016192	vesicle-mediated transport	biological_process	0.99176	1	2	415	504	28205	0		2	AT5G59730,AT1G33960
GO:0009057	macromolecule catabolic process	biological_process	0.99178	1	3	415	662	28205	0		3	AT4G03510,AT3G44260,AT4G15210
GO:0032553	ribonucleotide binding	molecular_function	0.99195	1	2	415	613	28205	0		2	AT1G74310,AT3G12580
GO:0009267	cellular response to starvation	biological_process	0.99206	1	1	415	335	28205	0		1	AT3G56710
GO:0016020	membrane	cellular_component	0.99214	1	52	415	5069	28205	26	AT3G45060,AT3G19680,AT2G23130,AT1G17240,AT5G60310,AT2G05100,AT2G05070,AT1G61100,AT3G45660,AT5G58170,AT5G59070,AT1G50310,AT1G73890,AT5G24030,AT1G29920,AT3G59750,AT1G64820,AT2G33260,AT3G27860,AT1G73066,AT5G40100,AT1G17810,AT4G21480,AT1G72540,AT1G10550,AT2G34390	26	AT1G25440,AT5G02490,AT4G24570,AT2G26530,AT1G24140,AT2G19810,AT5G48570,AT3G14440,AT2G26400,AT3G09440,AT5G44050,AT3G12580,AT4G03510,AT5G64870,AT4G27280,AT4G29190,AT5G52640,AT4G35180,AT1G07135,AT3G29000,AT2G24240,AT3G61190,AT2G29450,AT5G27420,AT1G48260,AT1G76650
GO:0044429	mitochondrial part	cellular_component	0.99239	1	1	415	301	28205	0		1	AT4G24570
GO:0042594	response to starvation	biological_process	0.99288	1	1	415	343	28205	0		1	AT3G56710
GO:0097367	carbohydrate derivative binding	molecular_function	0.993	1	2	415	623	28205	0		2	AT3G12580,AT1G74310
GO:0098805	whole membrane	cellular_component	0.99301	1	3	415	627	28205	1	AT2G05070	2	AT3G09440,AT3G12580
GO:0016482	cytoplasmic transport	biological_process	0.99307	1	3	415	668	28205	1	AT2G46310	2	AT4G01560,AT4G03510
GO:0044434	chloroplast part	cellular_component	0.99315	1	9	415	1211	28205	5	AT5G40100,AT2G05070,AT2G05100,AT1G29920,AT5G54190	4	AT4G18440,AT3G14440,AT1G80920,AT1G74310
GO:1901657	glycosyl compound metabolic process	biological_process	0.99353	1	2	415	475	28205	0		2	AT5G07700,AT3G56400
GO:0000096	sulfur amino acid metabolic process	biological_process	0.99371	1	1	415	337	28205	0		1	AT1G73500
GO:0072594	establishment of protein localization to organelle	biological_process	0.99374	1	2	415	525	28205	1	AT2G46310	1	AT4G01560
GO:0044264	cellular polysaccharide metabolic process	biological_process	0.99374	1	2	415	573	28205	1	AT4G30290	1	AT4G15210
GO:0033365	protein localization to organelle	biological_process	0.99438	1	2	415	534	28205	1	AT2G46310	1	AT4G01560
GO:0005739	mitochondrion	cellular_component	0.99447	1	38	415	3563	28205	6	AT2G01008,AT1G55175,AT5G15360,AT4G29880,AT4G37220,AT1G23450	32	AT3G07350,AT3G61190,AT3G03840,AT3G03820,AT4G13395,AT5G18050,AT1G30370,AT5G51390,AT1G59590,AT3G19550,AT5G51440,AT3G25717,AT5G64190,AT1G73500,AT5G18010,AT1G29460,AT1G21000,AT1G29450,AT1G29510,AT1G76590,AT3G10930,AT4G14450,AT5G18030,AT1G29500,AT5G18020,AT3G12580,AT1G13245,AT2G40000,AT3G63088,AT5G11330,AT1G29420,AT4G24570
GO:0022626	cytosolic ribosome	cellular_component	0.99448	1	1	415	308	28205	0		1	AT3G09440
GO:0044391	ribosomal subunit	cellular_component	0.99499	1	1	415	307	28205	0		1	ATCG00950
GO:0006511	ubiquitin-dependent protein catabolic process	biological_process	0.99501	1	1	415	354	28205	0		1	AT4G03510
GO:0044445	cytosolic part	cellular_component	0.9951	1	1	415	317	28205	0		1	AT3G09440
GO:0019941	modification-dependent protein catabolic process	biological_process	0.99525	1	1	415	359	28205	0		1	AT4G03510
GO:0043632	modification-dependent macromolecule catabolic process	biological_process	0.99525	1	1	415	359	28205	0		1	AT4G03510
GO:0005840	ribosome	cellular_component	0.99565	1	2	415	448	28205	0		2	AT3G09440,ATCG00950
GO:0071840	cellular component organization or biogenesis	biological_process	0.99583	1	34	415	3788	28205	5	AT5G39260,AT4G21323,AT4G38400,AT1G10550,AT5G58170	29	AT2G15080,AT1G66090,AT4G01560,AT1G28370,AT1G68520,AT1G13260,AT1G52930,AT3G56400,AT1G25400,AT2G24550,AT5G47370,AT4G25420,AT3G16720,AT2G17040,AT3G15500,AT1G78410,AT1G66230,AT2G26530,AT2G38470,AT2G44840,AT1G80840,AT2G40140,AT3G02840,AT3G19030,AT4G23810,AT1G09080,AT5G44190,AT5G26920,AT5G06870
GO:0048437	floral organ development	biological_process	0.99585	1	2	415	606	28205	1	AT5G65080	1	AT4G37610
GO:0098588	bounding membrane of organelle	cellular_component	0.99614	1	3	415	675	28205	1	AT2G05070	2	AT3G12580,AT3G09440
GO:0043228	non-membrane-bounded organelle	cellular_component	0.99623	1	6	415	976	28205	1	AT5G25230	5	ATCG00950,AT3G09440,AT2G46400,AT1G29500,AT1G76600
GO:0043232	intracellular non-membrane-bounded organelle	cellular_component	0.99623	1	6	415	976	28205	1	AT5G25230	5	ATCG00950,AT1G76600,AT1G29500,AT3G09440,AT2G46400
GO:0005737	cytoplasm	cellular_component	0.99627	1	151	415	12128	28205	31	AT4G08950,AT2G34390,AT1G27620,AT2G46780,AT3G26040,AT1G12990,AT1G10810,AT1G52820,AT1G29920,AT5G40090,AT4G29880,AT5G54190,AT5G40100,AT4G25580,AT5G45820,AT5G49070,AT5G15360,AT3G45060,AT3G19680,AT1G23450,AT1G53680,AT2G05070,AT5G63390,AT5G59070,AT4G37220,AT1G17810,AT2G01008,AT5G52000,AT5G25230,AT1G55175,AT2G05100	120	AT2G37770,AT4G18440,AT3G21150,AT5G13320,AT4G37610,AT4G11280,AT5G51440,AT5G64870,AT3G24420,AT3G59940,AT1G61120,AT1G74310,AT1G72920,AT1G66080,AT4G26200,AT1G29450,AT1G18300,AT3G02840,AT5G61160,AT3G09440,AT3G14440,AT3G56710,AT4G25420,AT4G24570,AT3G62950,AT5G64510,ATCG00950,AT3G03840,AT5G24240,AT1G59590,AT5G51390,AT5G58780,AT4G13395,AT2G29450,AT3G03820,AT2G26150,AT4G01360,AT5G52640,AT5G18010,AT1G73500…
GO:0000166	nucleotide binding	molecular_function	0.99641	1	3	415	842	28205	0		3	AT1G74310,AT3G12580,AT2G37770
GO:1901265	nucleoside phosphate binding	molecular_function	0.99641	1	3	415	842	28205	0		3	AT1G74310,AT3G12580,AT2G37770
GO:0009657	plastid organization	biological_process	0.99661	1	1	415	398	28205	0		1	AT5G44190
GO:0009259	ribonucleotide metabolic process	biological_process	0.99667	1	1	415	384	28205	0		1	AT1G52930
GO:0010015	root morphogenesis	biological_process	0.99681	1	1	415	458	28205	1	AT1G13620	0
GO:0098796	membrane protein complex	cellular_component	0.99683	1	1	415	373	28205	0		1	AT2G24240
GO:0044265	cellular macromolecule catabolic process	biological_process	0.99706	1	2	415	605	28205	0		2	AT3G44260,AT4G03510
GO:1901607	alpha-amino acid biosynthetic process	biological_process	0.99737	1	1	415	394	28205	0		1	AT1G73500
GO:0005976	polysaccharide metabolic process	biological_process	0.9977	1	2	415	668	28205	1	AT4G30290	1	AT4G15210
GO:0006520	cellular amino acid metabolic process	biological_process	0.99797	1	3	415	702	28205	0		3	AT1G73500,AT1G49500,AT5G40850
GO:0036094	small molecule binding	molecular_function	0.99797	1	3	415	888	28205	0		3	AT1G74310,AT3G12580,AT2G37770
GO:0006631	fatty acid metabolic process	biological_process	0.998	1	1	415	427	28205	1	AT5G49070	0
GO:0003735	structural constituent of ribosome	molecular_function	0.99815	1	1	415	364	28205	0		1	ATCG00950
GO:0005975	carbohydrate metabolic process	biological_process	0.99825	1	8	415	1462	28205	3	AT4G30290,AT5G20940,AT5G58170	5	AT1G60590,AT3G09440,AT5G07700,AT4G15210,AT3G28340
GO:0051603	proteolysis involved in cellular protein catabolic process	biological_process	0.99828	1	1	415	444	28205	0		1	AT4G03510
GO:0022402	cell cycle process	biological_process	0.99831	1	1	415	581	28205	0		1	AT4G01560
GO:0044444	cytoplasmic part	cellular_component	0.99847	1	117	415	9904	28205	21	AT1G55175,AT5G45820,AT5G40100,AT2G01008,AT2G05100,AT1G23450,AT3G19680,AT3G45060,AT5G15360,AT5G49070,AT1G12990,AT2G34390,AT4G08950,AT5G54190,AT4G37220,AT4G29880,AT5G63390,AT1G29920,AT5G40090,AT5G59070,AT2G05070	96	AT4G28290,AT1G65390,AT5G18010,AT5G64190,AT2G21210,AT1G73500,AT3G25717,AT5G23370,AT4G01360,AT5G52640,AT3G03850,AT5G51390,AT5G18050,AT5G58780,AT3G19550,AT1G59590,AT5G24240,AT3G03820,AT2G26150,AT4G13395,AT2G29450,AT3G61190,AT3G03840,AT2G26530,AT4G15210,AT3G28340,AT3G51450,AT5G02490,AT5G61440,AT5G40850,AT2G20670,AT3G63088,AT2G40000,AT1G13245,AT5G18030,AT1G73540,AT4G03510,AT5G18670,AT1G29500,AT1G33960…
GO:0048438	floral whorl development	biological_process	0.99851	1	1	415	510	28205	1	AT5G65080	0
GO:0006812	cation transport	biological_process	0.99866	1	3	415	773	28205	1	AT3G44900	2	AT1G25560,AT2G24240
GO:0032259	methylation	biological_process	0.99868	1	1	415	528	28205	0		1	AT1G52930
GO:0043414	macromolecule methylation	biological_process	0.99868	1	1	415	528	28205	0		1	AT1G52930
GO:0044257	cellular protein catabolic process	biological_process	0.9988	1	1	415	473	28205	0		1	AT4G03510
GO:0007049	cell cycle	biological_process	0.99883	1	2	415	795	28205	0		2	AT4G01560,AT5G35770
GO:0090407	organophosphate biosynthetic process	biological_process	0.99893	1	3	415	746	28205	0		3	AT1G52930,AT4G05070,AT2G19810
GO:0030163	protein catabolic process	biological_process	0.99899	1	1	415	485	28205	0		1	AT4G03510
GO:0008652	cellular amino acid biosynthetic process	biological_process	0.9991	1	1	415	464	28205	0		1	AT1G73500
GO:0009888	tissue development	biological_process	0.99938	1	5	415	1221	28205	2	AT4G03210,AT1G13620	3	AT5G15120,AT4G01560,AT5G64530
GO:0031090	organelle membrane	cellular_component	0.99939	1	4	415	930	28205	1	AT2G05070	3	AT3G12580,AT4G24570,AT3G09440
GO:0030529	ribonucleoprotein complex	cellular_component	0.99955	1	2	415	597	28205	0		2	ATCG00950,AT3G09440
GO:0005198	structural molecule activity	molecular_function	0.99958	1	1	415	459	28205	0		1	ATCG00950
GO:0043623	cellular protein complex assembly	biological_process	0.99973	1	1	415	599	28205	0		1	AT5G44190
GO:0019693	ribose phosphate metabolic process	biological_process	0.99976	1	1	415	551	28205	0		1	AT1G52930
GO:0016051	carbohydrate biosynthetic process	biological_process	0.9998	1	2	415	848	28205	0		2	AT5G07700,AT3G28340
GO:0034622	cellular macromolecular complex assembly	biological_process	0.99983	1	1	415	630	28205	0		1	AT5G44190
GO:0006259	DNA metabolic process	biological_process	0.99985	1	1	415	737	28205	0		1	AT3G48360
GO:0006461	protein complex assembly	biological_process	0.99989	1	1	415	670	28205	0		1	AT5G44190
GO:0070271	protein complex biogenesis	biological_process	0.9999	1	1	415	674	28205	0		1	AT5G44190
GO:0065003	macromolecular complex assembly	biological_process	0.99992	1	1	415	693	28205	0		1	AT5G44190
GO:0006396	RNA processing	biological_process	0.99993	1	2	415	881	28205	0		2	AT5G44190,AT1G52930
GO:0044723	single-organism carbohydrate metabolic process	biological_process	0.99993	1	4	415	1286	28205	1	AT5G58170	3	AT5G07700,AT3G28340,AT3G09440
GO:0032991	macromolecular complex	cellular_component	0.99993	1	9	415	1670	28205	3	AT2G05070,AT1G29920,AT2G05100	6	AT1G52030,AT1G80440,AT2G24240,AT3G09440,ATCG00950,AT5G59730
GO:0071822	protein complex subunit organization	biological_process	0.99996	1	1	415	746	28205	0		1	AT5G44190
GO:1901135	carbohydrate derivative metabolic process	biological_process	0.99997	1	4	415	1234	28205	1	AT5G59070	3	AT5G07700,AT3G56400,AT1G52930
GO:0009117	nucleotide metabolic process	biological_process	0.99998	1	1	415	729	28205	0		1	AT1G52930
GO:0006753	nucleoside phosphate metabolic process	biological_process	0.99998	1	1	415	732	28205	0		1	AT1G52930
GO:0055086	nucleobase-containing small molecule metabolic process	biological_process	0.99999	1	1	415	775	28205	0		1	AT1G52930
GO:1901566	organonitrogen compound biosynthetic process	biological_process	0.99999	1	14	415	2203	28205	3	AT3G48790,AT5G24030,AT5G54190	11	AT5G40850,AT1G52930,AT3G56400,AT5G44190,AT1G74310,AT2G38470,AT3G51450,ATCG00950,AT1G73500,AT2G21210,AT1G49500
GO:0019637	organophosphate metabolic process	biological_process	0.99999	1	3	415	1134	28205	0		3	AT2G19810,AT1G52930,AT4G05070
GO:0003723	RNA binding	molecular_function	0.99999	1	4	415	1207	28205	3	AT1G22330,AT5G25230,AT2G46780	1	AT2G25900
GO:0022607	cellular component assembly	biological_process	1	1	1	415	894	28205	0		1	AT5G44190
GO:0044446	intracellular organelle part	cellular_component	1	1	20	415	3142	28205	7	AT5G59070,AT1G29920,AT2G05070,AT5G40100,AT5G54190,AT2G05100,AT5G25230	13	AT1G29500,AT3G12580,AT1G80920,AT1G09080,AT3G14440,AT5G56550,AT1G76600,AT2G46400,AT4G18440,AT3G09440,ATCG00950,AT4G24570,AT1G74310
GO:0044422	organelle part	cellular_component	1	1	20	415	3149	28205	7	AT5G25230,AT5G54190,AT2G05100,AT5G40100,AT2G05070,AT1G29920,AT5G59070	13	AT4G24570,AT1G74310,ATCG00950,AT1G76600,AT5G56550,AT2G46400,AT3G09440,AT4G18440,AT1G80920,AT1G09080,AT3G14440,AT1G29500,AT3G12580
GO:1902589	single-organism organelle organization	biological_process	1	1	1	415	1111	28205	0		1	AT5G44190
GO:0043933	macromolecular complex subunit organization	biological_process	1	1	1	415	1194	28205	0		1	AT5G44190
GO:1901564	organonitrogen compound metabolic process	biological_process	1	1	16	415	2785	28205	3	AT5G54190,AT3G48790,AT5G24030	13	AT5G40850,AT1G73040,AT2G19810,AT1G74310,AT2G38470,AT3G51450,AT2G21210,AT1G73500,AT1G49500,ATCG00950,AT3G56400,AT1G52930,AT5G44190
GO:0044085	cellular component biogenesis	biological_process	1	1	3	415	1497	28205	0		3	AT1G52930,AT5G44190,AT1G66230
GO:0006412	translation	biological_process	1	1	3	415	1241	28205	0		3	AT5G44190,ATCG00950,AT1G74310
GO:0043043	peptide biosynthetic process	biological_process	1	1	3	415	1255	28205	0		3	ATCG00950,AT5G44190,AT1G74310
GO:0006518	peptide metabolic process	biological_process	1	1	3	415	1268	28205	0		3	AT1G74310,AT5G44190,ATCG00950
GO:0043604	amide biosynthetic process	biological_process	1	1	3	415	1280	28205	0		3	AT5G44190,ATCG00950,AT1G74310
GO:0043603	cellular amide metabolic process	biological_process	1	1	3	415	1315	28205	0		3	AT1G74310,ATCG00950,AT5G44190
GO:0006996	organelle organization	biological_process	1	1	3	415	2000	28205	0		3	AT4G01560,AT5G44190,AT1G52930
